# Supplementary material for: Application of Proteogenomics to Urine Analysis towards the Identification of Novel Biomarkers of Prostate Cancer: An Exploratory Study
Source: Cancers (Basel). 2022 Apr 15;14(8):2001. doi: 10.3390/cancers14082001 (PMC9031064; doi:10.3390/cancers14082001)
Supplement: Supplementary file 1 [file cancers-14-02001-s001.zip]

Archive with 2 entries (2 files):
- cancers-1629804-supplementary.pdf
- cancers-1629804-supplementary.xlsx
