# Supplementary material for: Application of Proteogenomics to Urine Analysis towards the Identification of Novel Biomarkers of Prostate Cancer: An Exploratory Study
Source: Cancers (Basel). 2022 Apr 15;14(8):2001. doi: 10.3390/cancers14082001 (PMC9031064; doi:10.3390/cancers14082001)
Supplement: Supplementary file 1 [file cancers-14-02001-s001.zip › cancers-1629804-supplementary.xlsx]

## Sheet: Table S4
Table S4. List of mutant protein isoforms identified in the 86 proteins with known prostate expression
Index	Quality Score	Name	Mutation location	Type of mutation	Mutated peptide(s)	Uniprot accession number	Gene name	Full Name	Comment	Comment2	Coverage	Peptide Count	PCa Ratio	PCa Confidence	AC381 File Ratio	AC384 File Ratio	AC386 File Ratio	AC392 File Ratio	AC399 File Ratio	UT805 File Ratio	UT812 File Ratio	UT815 File Ratio	UT821 File Ratio	UT822 File Ratio	AC381_log2	AC384_log2	AC386_log2	AC392_log2	AC399_log2	UT805_log2	UT812_log2	UT815_log2	UT821_log2	UT822_log2	Average Cnt	Average PCa	FC	p-value
4	1	CANCER_sp_P14543,NID1_HUMAN Nidogen-1|c.295CA|LFPTTFG|COSMIC|Oesophagus(1)	P99T	Missense	ESHPGLFPTTFGAVAPFLADLDTTDGLGK	P14543	NID1	CANCER_sp_P14543,NID1_HUMAN Nidogen-1|c.295CA|p.P99T|LFPTTFG|Missense|COSMIC|Oesophagus(1)			0.02	1	0.102	13400000	2319000	1583000	1053000	12310000	78450000	4489000	1629000	1260000	860000	1523000	21.1451	20.5942	20.0061	23.5533	26.2253	22.098	20.6356	20.265	19.714	20.5385	22.3048	20.6502	-1.6546	0.211015
9	1	CANCER_ rs1126477| ENSG00000012223 |ENST00000417439,ENST00000231751|ENSP00000405546,ENSP00000231751| within peptide location: 29 - 29	A29T	missense_variant	SVQWC[Carbamidomethyl]TVSQPEATK	P02788	LTF	CANCER_ rs1126477 | ENSG00000012223 |ENST00000417439,ENST00000231751|ENSP00000405546,ENSP00000231751| missense_variant | A29T | within peptide location: 29 - 29			0.02	1	0.27	3370000	10910000	58760	11450000	9496000	19650000	911600	11160000	44980	1468000	352000	23.3791	15.8425	23.4488	23.1789	24.228	19.798	23.4118	15.457	20.4854	18.4252	22.0155	19.5155	-2.49999	0.252337
26	2	CANCER_sp_Q5VT06,CE350_HUMAN Centrosome-associated protein 350|c.7213CT|LLSFRKD|COSMIC|Breast(2)	L2405F	Missense	DDFEVSSLLSFR	Q5VT06	CEP350	CANCER_sp_Q5VT06,CE350_HUMAN Centrosome-associated protein 350|c.7213CT|p.L2405F|LLSFRKD|Missense|COSMIC|Breast(2)			0	1	1.01	10400000	50650000	14910000	4177000	2376000	12390000	6617000	8093000	47640000	12470000	10640000	25.5941	23.8298	21.994	21.1801	23.5627	22.6577	22.9482	25.5057	23.572	23.343	23.2321	23.6053	0.373193	0.694546
29	1	CANCER_sp_P02788,TRFL_HUMAN Lactotransferrin|c.1737GT|NNNDAWA|COSMIC|Kidney(1)	E579D	Missense	DVTVLQNTDGNNNDAWAK	P02788	LTF	CANCER_sp_P02788,TRFL_HUMAN Lactotransferrin|c.1737GT|p.E579D|NNNDAWA|Missense|COSMIC|Kidney(1)			0.11	1	1.49	18500000	2280000	5386000	67440000	4665000	5955000	21390	6481000	3258000	30250000	87320000	21.1206	22.3608	26.0071	22.1534	22.5057	14.3846	22.6278	21.6356	24.8504	26.3798	22.8295	21.9756	-0.853874	0.711993
30	1	CANCER_ rs377648606| ENSG00000163539|ENSP00000327760,ENSP00000352581,ENSP00000419305,ENSP00000419974,ENSP00000418939,ENSP00000324364,ENSP00000418945,ENSP00000382297,ENSP00000439039,ENSP00000417518| within peptide location: 52 - 52	I201V	missense_variant	FDHGAEAIVPTLFNLVPNSAKVMATSGC[Carbamidomethyl]AAVR	O75122	CLASP2	CANCER_ rs377648606 | ENSG00000163539 |ENST00000333778,ENST00000359576,ENST00000461133,ENST00000468888,ENST00000487200,ENST00000313350,ENST00000485378,ENST00000399362,ENST00000539981,ENST00000480013|ENSP00000327760,ENSP00000352581,ENSP00000419305,ENSP00000419974,ENSP00000418939,ENSP00000324364,ENSP00000418945,ENSP00000382297,ENSP00000439039,ENSP00000417518| missense_variant | I211V | within pepti…			0.02	1	3.96	18900000	4253000	617200	1324000	12150000	12120000	107700000	1813000	502900	1361000	9153000	22.02	19.2354	20.3365	23.5345	23.5309	26.6824	20.7899	18.9399	20.3762	23.1258	21.7314	21.9829	0.251422	0.879268
38	1	CANCER_ rs141017138|ENSG00000196814|ENST00000535766,ENST00000545391|ENSP00000442846,ENSP00000441988|within peptide location: 35 - 35	T205M	missense_variant	NHDSSQPTM[Oxid]PSQSSAASTPAPNLPR	Q9H7P6	MVB12B	CANCER_ rs141017138 | ENSG00000196814 |ENST00000535766,ENST00000545391|ENSP00000442846,ENSP00000441988| missense_variant | T198M | within peptide location: 35 - 35			0.07	1	2.98	1400000	376300	1176000	1174000	918200	907800	503600	1174000	8915000	1420000	1540000	18.5215	20.1655	20.163	19.8084	19.792	18.9419	20.163	23.0878	20.4375	20.5545	19.6901	20.6369	0.946847	0.237325
42	1	CANCER_sp_P00734,THRB_HUMAN Prothrombin|c.328GA|NCAKGLG|COSMIC|Lung(1)	E110K	Missense	DKLAAC[Carbamidomethyl]LEGNC[Carbamidomethyl]AKGLGTNYR	P00734	F2	CANCER_sp_P00734,THRB_HUMAN Prothrombin|c.328GA|p.E110K|NCAKGLG|Missense|COSMIC|Lung(1)			0.15	1	1.14	37600000	69210000	28460000	104200000	99680000	90140000	13180000	224900000	5857000	107700000	93940000	26.0445	24.7624	26.6348	26.5708	26.4257	23.6518	27.7447	22.4817	26.6824	26.4852	26.0876	25.4092	-0.678438	0.538496
43	1	CANCER_sp_Q7Z2W4,ZCCHV_HUMAN Zinc finger CCCH-type antiviral protein 1|c.626CT|GLNLDVV|COSMIC|Lung(1)	P209L	Missense	EHGLNLDVVQNIQDIC[Carbamidomethyl]NSKHMQK	Q7Z2W4	ZC3HAV1	CANCER_sp_Q7Z2W4,ZCCHV_HUMAN Zinc finger CCCH-type antiviral protein 1|c.626CT|p.P209L|GLNLDVV|Missense|COSMIC|Lung(1)			0.03	2	0.995	22300000	30450000	18920000	9262000	47450000	89500000	180600	12720000	113900000	17320000	50360000	24.8599	24.1734	23.1429	25.4999	26.4154	17.4624	23.6006	26.7632	24.0459	25.5858	24.8183	23.4916	-1.32672	0.458354
44	1	CANCER_sp_P02760,AMBP_HUMAN Protein AMBP|c.205GA|STLMLGE|COSMIC|Endometrium(1)	V69M	Missense	MTVSTLMLGEGATEAEISM[Oxid]TSTR	P02760	AMBP	CANCER_sp_P02760,AMBP_HUMAN Protein AMBP|c.205GA|p.V69M|STLMLGE|Missense|COSMIC|Endometrium(1)			0.74	1	0.92	26000000	31860000	100000000	93740000	23430000	16360000	2988000	29150000	5222000	104200000	102600000	24.9252	26.5754	26.4822	24.4819	23.9637	21.5107	24.797	22.3162	26.6348	26.6125	25.2857	24.3742	-0.911441	0.465952
46	1	CANCER_sp_P10451,OSTP_HUMAN Osteopontin|c.65CG|VKQGDSG|COSMIC|Prostate(1)	A22G	Missense	QGDSGSSEEKQLYNKYPDAVATWLNPDPSQK	P10451	SPP1	CANCER_sp_P10451,OSTP_HUMAN Osteopontin|c.65CG|p.A22G|VKQGDSG|Missense|COSMIC|Prostate(1)			0.29	1	0.893	3320000	8175000	14010000	5133000	113100	8270000	47300	9910000	1843000	16060000	4029000	22.9628	23.74	22.2914	16.7872	22.9795	15.5296	23.2405	20.8136	23.937	21.942	21.7522	21.0925	-0.659643	0.744286
50	1	CANCER_sp_P41222,PTGDS_HUMAN Prostaglandin-H2 D-isomerase|c.388CA|QYAMLYS|COSMIC|Large intestine(1)	L130M	Missense	SPHWGSTYSVSVVETDYDQYAM[Oxid]LYSQGSKGPGEDFR|SPHWGSTYSVSVVETDYDQYAM[Oxid]LYSQGSK	P41222	PTGDS	CANCER_sp_P41222,PTGDS_HUMAN Prostaglandin-H2 D-isomerase|c.388CA|p.L130M|QYAMLYS|Missense|COSMIC|Large intestine(1)			0.62	2	0.532	9580000	24860000	58380000	24870000	2804000	6713000	1892000	2366000	17860000	19400000	21060000	24.5673	25.799	24.5679	21.4191	22.6785	20.8515	21.174	24.0902	24.2096	24.328	23.8064	22.9307	-0.875699	0.45113
51	1	CANCER_ rs151083454|ENSG00000055955|ENST00000346281,ENST00000266041,ENST00000441637,ENST00000485816,ENST00000406595|ENSP00000340520,ENSP00000266041,ENSP00000395634,ENSP00000417824,ENSP00000384425|within peptide location: 40 - 40	G893S	missense_variant	DTDRFSSHVGGTLGQFYQEVLWGSPAASDDSRR	Q14624	ITIH4	CANCER_ rs151083454 | ENSG00000055955 |ENST00000346281,ENST00000266041,ENST00000441637,ENST00000485816,ENST00000406595|ENSP00000340520,ENSP00000266041,ENSP00000395634,ENSP00000417824,ENSP00000384425| missense_variant | G877S | within peptide location: 40 - 40			0.1	1	0.438	11200000	58930000	69120000	25790000	12130000	26170000	412700	25390000	3322000	31030000	23930000	25.8125	26.0426	24.6203	23.5321	24.6414	18.6547	24.5978	21.6636	24.8872	24.5123	24.9298	22.8631	-2.06666	0.146973
52	1	CANCER_ rs368376301|ENSG00000055955|ENST00000346281,ENST00000266041,ENST00000441637,ENST00000485816,ENST00000406595|ENSP00000340520,ENSP00000266041,ENSP00000395634,ENSP00000417824,ENSP00000384425|within peptide location: 24 - 24	R866C	missense_variant	LLLRDTDC[Carbamidomethyl]FSSHVGGTLGQFYQEVLWGSPAASDDGR	Q14624	ITIH4	CANCER_ rs368376301 | ENSG00000055955 |ENST00000346281,ENST00000266041,ENST00000441637,ENST00000485816,ENST00000406595|ENSP00000340520,ENSP00000266041,ENSP00000395634,ENSP00000417824,ENSP00000384425| missense_variant | R850C | within peptide location: 24 - 24			0.11	1	0.674	6680000	22790000	26400000	13490000	37260000	15020000	39800000	11000000	10120000	7002000	9537000	24.4419	24.654	23.6854	25.1511	23.8404	25.2463	23.391	23.2707	22.7393	23.1851	24.3546	23.5665	-0.788083	0.161275
53	1	CANCER_ rs13963|ENSG00000163815| ENST00000296130,ENST00000428034|ENSP00000296130,ENSP00000396013|within peptide location: 30 - 30	G106S	missense_variant	GGTLSTPQTGSENDALYEYLR	P05452	CLEC3B	CANCER_ rs13963 | ENSG00000163815 |ENST00000296130,ENST00000428034|ENSP00000296130,ENSP00000396013| missense_variant | G106S | within peptide location: 30 - 30			0.1	1	0.386	5640000	2590000	26970000	1647000	22330000	17860000	326200	1829000	1757000	19730000	3950000	21.3045	24.6849	20.6514	24.4125	24.0902	18.3154	20.8026	20.7447	24.2339	21.9134	23.0287	21.202	-1.8267	0.191638
56	1	CANCER_ rs371802506|ENSG00000145192|ENST00000411641,ENST00000273784|ENSP00000393887,ENSP00000273784|within peptide location: 73 - 73	G75A	missense_variant	VWPQQPSAELFEIEIDTLETTC[Carbamidomethyl]HVLDPTPVAR	P02765	AHSG	CANCER_ rs371802506 | ENSG00000145192 |ENST00000411641,ENST00000273784|ENSP00000393887,ENSP00000273784| missense_variant | G75A | within peptide location: 73 - 73			0.52	1	0.618	21700000	21080000	7921000	4841000	129700000	12700000	25540000	2956000	23970000	27600000	28940000	24.3294	22.9173	22.2069	26.9506	23.5983	24.6063	21.4952	24.5147	24.7182	24.7866	24.0005	24.0242	0.0236997	0.982283
59	1	CANCER_ rs147889608|ENSG00000166825|ENST00000300060 |ENSP00000300060 |within peptide location: 78 - 78	D370N	missense_variant	ENSLLFNPLSSSSSNK	P15144	ANPEP	CANCER_ rs147889608 | ENSG00000166825 | ENST00000300060 | ENSP00000300060 | missense_variant | D370N | within peptide location: 78 - 78			0.07	1	0.888	3820000	5758000	20400000	14430000	15270000	7378000	6893000	18000000	330700	15140000	15800000	22.4571	24.2821	23.7826	23.8642	22.8148	22.7167	24.1015	18.3352	23.8519	23.9134	23.4402	22.5837	-0.856425	0.474996
60	1	CANCER_ rs25653|ENSG00000166825|ENST00000559874|ENSP00000452934|within peptide location: 47 - 47	R86Q	missense_variant	YRLPNTLKPDSYQVTLRPYLTPNDR|LPNTLKPDSYQVTLRPYLTPNDR	P15144	ANPEP	CANCER_ rs25653 | ENSG00000166825 |ENST00000559874|ENSP00000452934| missense_variant | R86Q | within peptide location: 47 - 47			0.16	2	2.87	33900000	3276000	44680000	9090000	1968000	85100000	18180000	197900000	14960000	118100000	64450000	21.6435	25.4131	23.1158	20.9083	26.3427	24.1158	27.5602	23.8346	26.8154	25.9417	23.4847	25.6536	2.16887	0.128754
64	1	CANCER_ rs8176924|ENSG00000213918|ENST00000407479,ENST00000246949|ENSP00000385905,ENSP00000246949|within peptide location: 83 - 83	G262D	missense_variant	GAVVPDSALPFNFQAAYDLSDQLAQAISDHYPVEVM[Oxid]LK	P24855	DNASE1	CANCER_ rs8176924 | ENSG00000213918 |ENST00000407479,ENST00000246949|ENSP00000385905,ENSP00000246949| missense_variant | G262D | within peptide location: 83 - 83			0.31	1	0.44	49600000	276500000	8448000	33540000	14340000	10390000	1265000	102100000	344700	31720000	15540000	28.0427	23.0102	24.9994	23.7735	23.3087	20.2707	26.6054	18.395	24.9189	23.8895	24.6269	22.8159	-1.81101	0.336844
75	1	CANCER_sp_Q9BZE2,PUS3_HUMAN tRNA pseudouridine(38/39) synthase|c.378GC|AFGHVIS|Ovary(1)|COSMIC	Q126H	Missense	GVSAFGHVISLDLR	Q9BZE2	PUS3	CANCER_sp_Q9BZE2,PUS3_HUMAN tRNA pseudouridine(38/39) synthase|c.378GC|p.Q126H|AFGHVIS|Missense|COSMIC|Ovary(1)			0.02	1	1.13	1250000	522100	3553000	1742000	3710000	3738000	7585000	2961000	273600	1572000	2629000	18.994	21.7606	20.7323	21.823	21.8338	22.8547	21.4977	18.0617	20.5842	21.3261	21.0287	20.8649	-0.163875	0.869116
77	1	CANCER_sp_P12109,CO6A1_HUMAN Collagen alpha-1(VI) chain|c.2099GT|MAGVTFT|COSMIC|Lung(1)	G700V	Missense	SLQWM[Oxid]AGVTFTGEALQYTR	P12109	CO6A1	CANCER_sp_P12109,CO6A1_HUMAN Collagen alpha-1(VI) chain|c.2099GT|p.G700V|MAGVTFT|Missense|COSMIC|Lung(1)			0.13	1	1.35	280000	341600	607600	532600	503400	359700	169300	1684000	75380	995600	244800	18.3819	19.2128	19.0227	18.9413	18.4564	17.3692	20.6835	16.2019	19.9252	17.9012	18.803	18.4162	-0.386831	0.658554
82	1	CANCER_sp_P01011,AACT_HUMAN Alpha-1-antichymotrypsin|c.490GC|YGSQAFA|COSMIC|Lung(1)	E164Q	Missense	LYGSQAFATDFQDSAAAKK	P01011	SERPINA3	CANCER_sp_P01011,AACT_HUMAN Alpha-1-antichymotrypsin|c.490GC|p.E164Q|YGSQAFA|Missense|COSMIC|Lung(1)			0.09	1	0.535	2440000	4968000	7977000	15900000	2481000	3665000	1302000	2918000	1305000	5168000	8045000	22.2442	22.9274	23.9225	21.2425	21.8054	20.3123	21.4765	20.3156	22.3012	22.9397	22.4284	21.4691	-0.959349	0.208452
94	1	CANCER_ rs1047286|ENSG00000125730|ENST00000245907|ENSP00000245907|within peptide location: 25 - 25	P314L	missense_variant	KVLLDGVQNLR|VLLDGVQNLR	P01024	C3	CANCER_ rs1047286 | ENSG00000125730 | ENST00000245907 | ENSP00000245907 | missense_variant | P314L | within peptide location: 25 - 25			0.2	2	0.441	2690000	12340000	15690000	11750000	5487000	4020000	2070000	2547000	206100	11940000	4951000	23.5568	23.9033	23.4862	22.3876	21.9388	20.9812	21.2804	17.653	23.5093	22.2393	23.0545	21.1326	-1.92191	0.103408
96	1	CANCER_sp_Q8WUU4,ZN296_HUMAN Zinc finger protein 296|c.183_184insG||AGRVRRRTPPLPWPHARRGRPPRPRPAEPVDPVDAVDPELSRPPALDRQTPRSVDLRPLPADLPVGGHHCLHGPQEAGLSALQRPQPRPGLRTRGAEGLELPALWQTVHSGLEAAASRPVGPRTVHLPDRIRGPGGPAPGPGRGGCSRVGSGGASS|COSMIC|Breast(1)	F62fs*154	Insertion - frameshift	GAEGLELPALWQTVHSGLEAAASR	Q8WUU4	ZN296	CANCER_sp_Q8WUU4,ZN296_HUMAN Zinc finger protein 296|c.183_184insG|p.F62fs*154|AGRVRRRTPPLPWPHARRGRPPRPRPAEPVDPVDAVDPELSRPPALDRQTPRSVDLRPLPADLPVGGHHCLHGPQEAGLSALQRPQPRPGLRTRGAEGLELPALWQTVHSGLEAAASRPVGPRTVHLPDRIRGPGGPAPGPGRGGCSRVGSGGASS|Insertion - frameshift|COSMIC|Breast(1)			0.11	1	0.859	844000	1883000	2567000	2721000	4925000	1428000	318400	2536000	2059000	1882000	4817000	20.8446	21.2917	21.3757	22.2317	20.4456	18.2805	21.2741	20.9735	20.8438	22.1997	21.2378	20.7143	-0.523512	0.486899
97	1	CANCER_ rs3742089|ENSG00000139178|ENST00000534950,ENST00000266542|ENSP00000439180,ENSP00000266542|within peptide location: 35 - 35	I285V	missense_variant	WILTAAHTVYPK	Q9NZP8	C1RL	CANCER_ rs3742089 | ENSG00000139178 |ENST00000534950,ENST00000266542|ENSP00000439180,ENSP00000266542| missense_variant | I118V | within peptide location: 35 - 35			0.04	2	1.18	7060000	279200	336900	29610000	33550000	9909000	4562000	22500000	17090000	19200000	23410000	18.0909	18.362	24.8196	24.9998	23.2403	22.1212	24.4234	24.0266	24.1946	24.4806	21.9025	23.8493	1.94679	0.25675
122	1	CANCER_ rs201185912|ENSG00000213889|ENST00000415077,ENST00000451287,ENST00000324688|ENSP00000409511,ENSP00000397050,ENSP00000321761|within peptide location: 28 - 28	T217A	missense_variant,NMD_transcript_variant	IHAAGGAIR	Q8N819	PPM1N	CANCER_ rs201185912 | ENSG00000213889 |ENST00000415077,ENST00000451287,ENST00000324688|ENSP00000409511,ENSP00000397050,ENSP00000321761| missense_variant,NMD_transcript_variant | T173A | within peptide location: 28 - 28			0.02	1	0.122	385000	2724000	1488000	1429000	1403000	41590	402300	31390	33370	267300	129900	21.3773	20.5049	20.4466	20.4201	15.3439	18.6179	14.938	15.0263	18.0281	16.987	19.6186	16.7195	-2.8991	0.0595109
124	1	CANCER_ rs377426081|ENSG00000166825|ENST00000300060|ENSP00000300060|within peptide location: 86 - 86	P465L	missense_variant	VMAVDALASSHPLSTPASEINTLAQISELFDAISYSK	P15144	ANPEP	CANCER_ rs377426081 | ENSG00000166825 |ENST00000300060|ENSP00000300060| missense_variant | P465L | within peptide location: 86 - 86			0.1	1	1.15	12500000	12790000	7549000	9213000	60400000	28720000	876800	30320000	48190000	9015000	48380000	23.6085	22.8479	23.1352	25.848	24.7756	19.7419	24.8538	25.5222	23.1039	25.5279	24.043	23.7499	-0.293103	0.817585
126	1	CANCER_ rs10733133|ENSG00000116962|ENST00000264187,ENST00000366595|ENSP00000264187,ENSP00000355554|within peptide location: 37 - 37	V246I	missense_variant	SNGAYNIFANDRESIENLAK	P14543	NID1	CANCER_ rs10733133 | ENSG00000116962 |ENST00000264187,ENST00000366595|ENSP00000264187,ENSP00000355554| missense_variant | V246I | within peptide location: 37 - 37			0.06	1	0.66	6630000	25020000	28600000	24270000	24460000	2297000	10780000	33240000	796000	5314000	18880000	24.5766	24.7695	24.5327	24.5439	21.1313	23.3619	24.9864	19.6024	22.3414	24.1704	23.9108	22.8925	-1.01832	0.40684
128	1	CANCER_ rs141738059|ENSG00000106927|ENST00000466610,ENST00000265132|ENSP00000475149,ENSP00000265132| within peptide location: 39 - 39	E192G	missense_variant	VVAQGVGIPEDSIFTMADRGEC[Carbamidomethyl]VPGGQEPEPILIPR	P02760	AMBP	CANCER_ rs141738059 | ENSG00000106927 |ENST00000466610,ENST00000265132|ENSP00000475149,ENSP00000265132| missense_variant | E83G | within peptide location: 39 - 39			0.74	1	0.538	18400000	105400000	94050000	62710000	58640000	32740000	1724000	44330000	936500	64800000	78500000	26.6513	26.4869	25.9022	25.8054	24.9646	20.7173	25.4018	19.8369	25.9495	26.2262	25.9621	23.6263	-2.33573	0.13681
130	2	CANCER_ rs200882978|ENSG00000171560|ENST00000302053|ENSP00000306361|within peptide location: 13 - 13	D633E	missense_variant	DC[Carbamidomethyl]EDVLQTHPSGTQSGIFNIK	P02671	FGA	CANCER_ rs200882978 | ENSG00000171560 | ENST00000302053 | ENSP00000306361 | missense_variant | D633E | within peptide location: 13 - 13			0.24	1	0.681	5510000	16180000	16770000	23600000	29820000	23950000	9088000	21980000	4810000	5518000	33790000	23.9477	23.9994	24.4923	24.8298	24.5135	23.1155	24.3897	22.1976	22.3957	25.0101	24.3565	23.4217	-0.934808	0.144075
131	1	CANCER_ rs201908228|ENSG00000165898|ENST00000556816|ENSP00000452007|within peptide location: 36 - 36	V121L	missense_variant	GAQLDFSQELIR	Q86U28	ISCA2	CANCER_ rs201908228 | ENSG00000165898 | ENST00000556816 | ENSP00000452007 | missense_variant | V121L | within peptide location: 36 - 36			0.07	1	0.892	38000000	45790000	152800000	58170000	93160000	93250000	1761000	136600000	6530000	197300000	53210000	25.4485	27.1871	25.7938	26.4732	26.4746	20.748	27.0254	22.6387	27.5558	25.6652	26.2754	24.7266	-1.54883	0.282782
135	1	CANCER_ rs373778409|ENSG00000205302|ENST00000379516,ENST00000514949|ENSP00000368831,ENSP00000421663|within peptide location: 25 - 25	Q312K	missense_variant	QQKFENLDQQLR	O60749	SNX2	CANCER_ rs373778409 | ENSG00000205302 |ENST00000379516,ENST00000514949|ENSP00000368831,ENSP00000421663| missense_variant | Q312K | within peptide location: 25 - 25			0.02	1	0.529	1380000	7139000	4228000	10340000	2978000	2404000	4303000	1912000	2129000	3300000	2699000	22.7673	22.0115	23.3017	21.5059	21.197	22.0369	20.8667	21.0217	21.654	21.364	22.1567	21.3887	-0.76803	0.12213
139	1	CANCER_ rs200949333|ENSG00000106927|ENST00000265132|ENSP00000265132|within peptide location: 59 - 59	A286G	missense_variant	TVAGC[Carbamidomethyl]NLPIVR	P02760	AMBP	CANCER_ rs200949333 | ENSG00000106927 | ENST00000265132 | ENSP00000265132 | missense_variant | A286G | within peptide location: 59 - 59			0.27	1	6.63	517000	149400	490000	296000	10390	39460	226500	1378000	996700	485400	3445000	17.1888	18.9024	18.1752	13.3429	15.2681	17.7892	20.3941	19.9268	18.8888	21.7161	16.5755	19.743	3.1675	0.0310237
143	1	CANCER_ rs145692230|ENSG00000164037|ENST00000514340|ENSP00000426056|within peptide location: 33 - 33	N70S	missense_variant,splice_region_variant	GVLNVIITSGMLLAGFTIR	Q4ZJI4	SLC9B1	CANCER_ rs145692230 | ENSG00000164037 |ENST00000514340|ENSP00000426056| missense_variant,splice_region_variant | N70S | within peptide location: 33 - 33			0.04	1	0.119	33500000	27740000	20120000	17140000	214000000	62400000	412600	11090000	69880	12060000	16890000	24.7255	24.2621	24.0309	27.673	25.895	18.6544	23.4028	16.0926	23.5237	24.0097	25.3173	21.1366	-4.18068	0.0418563
144	1	CANCER_sp_Q15375,EPHA7_HUMAN Ephrin type-A receptor 7|c.718GA|SAEKEAE|COSMIC|Skin(1)	E240K	Missense	GTC[Carbamidomethyl]VSSAEKEAENAPR	Q15375	EPHA7	CANCER_sp_Q15375,EPHA7_HUMAN Ephrin type-A receptor 7|c.718GA|p.E240K|SAEKEAE|Missense|COSMIC|Skin(1)			0.01	1	1.56	468000000	695800000	85530000	711600000	183000000	292900000	194500000	2636000000	7218000	138800000	88720000	29.3741	26.3499	29.4065	27.4473	28.1258	27.5352	31.2957	22.7832	27.0484	26.4028	28.1407	27.0131	-1.12767	0.467385
147	1	CANCER_sp_P02790,HEMO_HUMAN Hemopexin|c.593AG|LGRCYCF|COSMIC|Lung(1)	Y198C	Missense	C[Carbamidomethyl]YC[Carbamidomethyl]FQGNQFLR	P02790	HPX	CANCER_sp_P02790,HEMO_HUMAN Hemopexin|c.593AG|p.Y198C|LGRCYCF|Missense|COSMIC|Lung(1)			0.19	1	1.22	6210000	16050000	5381000	10060000	2735000	2498000	2783000	34680000	991700	2976000	3268000	23.9361	22.3594	23.2621	21.3831	21.2523	21.4082	25.0476	19.9195	21.5049	21.64	22.4386	21.9041	-0.534563	0.605198
148	1	CANCER_sp_Q9UHC3,ASIC3_HUMAN Acid-sensing ion channel 3|c.467CT|AGHFLDD|COSMIC|Skin(1)	S156F	Missense	PPAPPGFMPSPTFDMAQLYARAGHFLDDM[Oxid]LLDC[Carbamidomethyl]RFR	Q9UHC3	ASIC3	CANCER_sp_Q9UHC3,ASIC3_HUMAN Acid-sensing ion channel 3|c.467CT|p.S156F|AGHFLDD|Missense|COSMIC|Skin(1)			0.06	1	1.61	26900000	94830000	14680000	12550000	4818000	20420000	1458000	27290000	3345000	134200000	71450000	26.4988	23.8073	23.5812	22.2	24.2835	20.4756	24.7019	21.6736	26.9998	26.0904	24.0742	23.9882	-0.0859224	0.953868
150	1	CANCER_sp_P05154,IPSP_HUMAN Plasma serine protease inhibitor|c.203CT|IFFFPVS|COSMIC|Skin(1)	S68F	Missense	ALASAAPSQSIFFFPVSISMSLAMLSLGAGSSTK	P05154	SERPINA5	CANCER_sp_P05154,IPSP_HUMAN Plasma serine protease inhibitor|c.203CT|p.S68F|IFFFPVS|Missense|COSMIC|Skin(1)			0.21	1	0.349	26200000	6064000	1261000	4121000	53700000	141800000	60600000	4206000	1741000	2063000	3528000	22.5318	20.2661	21.9746	25.6784	27.0793	25.8528	22.004	20.7315	20.9763	21.7504	23.506	22.263	-1.24304	0.447766
152	1	CANCER_ rs143992768|ENSG00000106927|ENST00000466610|ENSP00000475149|within peptide location: 34 - 34	G238S	missense_variant	KEDSC[Carbamidomethyl]QLGYSASPC[Carbamidomethyl]MGM[Oxid]TSR|EDSC[Carbamidomethyl]QLGYSASPC[Carbamidomethyl]MGM[Oxid]TSR	P02760	AMBP	CANCER_ rs143992768 | ENSG00000106927 |ENST00000466610|ENSP00000475149| missense_variant | G129S | within peptide location: 34 - 34			0.52	2	0.317	1690000	943300	5032000	3624000	9501000	10470000	1182000	4146000	1168000	1686000	1205000	19.8474	22.2627	21.7892	23.1796	23.3198	20.1728	21.9833	20.1556	20.6852	20.2006	22.0797	20.6395	-1.44023	0.0796749
154	1	CANCER_sp_P19652,A1AG2_HUMAN Alpha-1-acid glycoprotein 2|c.428CA|WGLYFYA|COSMIC|Large intestine(1)	S143Y	Missense	TLMFGSYLDDEKNWGLYFYADKPETTK	P19652	ORM2	CANCER_sp_P19652,A1AG2_HUMAN Alpha-1-acid glycoprotein 2|c.428CA|p.S143Y|WGLYFYA|Missense|COSMIC|Large intestine(1)			0.19	1	0.594	2500000	1247000	8462000	13140000	1438000	1215000	193300	1022000	1607000	4746000	7565000	20.25	23.0126	23.6475	20.4556	20.2125	17.5605	19.963	20.6159	22.1783	22.8509	21.5156	20.6337	-0.881929	0.480435
155	1	CANCER_ rs144869158|ENSG00000106927|ENST00000466610,ENST00000265132|ENSP00000475149,ENSP00000265132|within peptide location: 44 - 44	P197S	missense_variant	VVAQGVGIPEDSIFTM[Oxid]ADRGEC[Carbamidomethyl]VPGEQEPESILIPR	P02760	AMBP	CANCER_ rs144869158 | ENSG00000106927 |ENST00000466610,ENST00000265132|ENSP00000475149,ENSP00000265132| missense_variant | P88S | within peptide location: 44 - 44			0.46	1	0.186	6720000	6713000	4097000	1533000	41880000	7357000	315300	1846000	2691000	5522000	1079000	22.6785	21.9661	20.5479	25.3198	22.8107	18.2664	20.816	21.3597	22.3968	20.0413	22.6646	20.576	-2.08859	0.079577
156	1	CANCER_ rs111751859|ENSG00000174807|ENST00000311330|ENSP00000308117|within peptide location: 23 - 23	S72N	missense_variant	TPEEAQRVDNLVGAGPASR	Q9HCU0	CD248	CANCER_ rs111751859 | ENSG00000174807 | ENST00000311330 | ENSP00000308117 | missense_variant | S72N | within peptide location: 23 - 23			0.02	2	0.919	238000	337800	412100	1298000	376200	801900	188700	610800	240000	663200	1264000	18.3658	18.6526	20.3079	18.5211	19.6131	17.5257	19.2203	17.8727	19.3391	20.2696	19.0921	18.8455	-0.246621	0.704944
158	1	CANCER_sp_Q9P2J8,ZN624_HUMAN Zinc finger protein 624|c.620CT|RFEFILI|COSMIC|Large intestine(2)	S207F	Missense	FEFILIPEPGIATEELHSR	Q9P2J8	ZNF624	CANCER_sp_Q9P2J8,ZN624_HUMAN Zinc finger protein 624|c.620CT|p.S207F|RFEFILI|Missense|COSMIC|Large intestine(2)			0.02	1	0.309	17900000	118600000	109900000	68140000	40850000	128100000	1525000	44270000	10360000	63040000	24590000	26.8215	26.7116	26.022	25.2838	26.9327	20.5404	25.3998	23.3045	25.9098	24.5516	26.3543	23.9412	-2.41312	0.0434323
159	1	CANCER_ rs142095902|ENSG00000106927|ENST00000466610,ENST00000265132|ENSP00000475149,ENSP00000265132|within peptide location: 36 - 36	R185Q	missense_variant,splice_region_variant	VVAQGVGIPEDSIFTMADQGEC[Carbamidomethyl]VPGEQEPEPILIPR	P02760	AMBP	CANCER_ rs142095902 | ENSG00000106927 |ENST00000466610,ENST00000265132|ENSP00000475149,ENSP00000265132| missense_variant,splice_region_variant | R76Q | within peptide location: 36 - 36			0.46	1	0.415	20200000	51820000	121000000	43480000	8172000	7153000	175800	14870000	1848000	44660000	34700000	25.627	26.8504	25.3738	22.9623	22.7701	17.4236	23.8259	20.8175	25.4125	25.0484	24.7167	22.5056	-2.21115	0.230376
160	1	CANCER_sp_Q5M9Q1,NKAPL_HUMAN NKAP-like protein|c.17GT|PVSLSSY|COSMIC|Lung(1)	R6L	Missense	PPVSLSSYSEDIVGSR	Q5M9Q1	NKAPL	CANCER_sp_Q5M9Q1,NKAPL_HUMAN NKAP-like protein|c.17GT|p.R6L|PVSLSSY|Missense|COSMIC|Lung(1)			0.03	1	2.19	60200000	22140000	19180000	199500000	16600000	33490000	27890000	269300000	21080000	264500000	53310000	24.4002	24.1931	27.5718	23.9847	24.9972	24.7332	28.0046	24.3294	27.9787	25.6679	25.0294	26.1428	1.11338	0.308777
166	1	CANCER_sp_P17900,SAP3_HUMAN Ganglioside GM2 activator|c.458TC|SEFAVPD|COSMIC|Large intestine(2)	V153A	Missense	SEFAVPDLELPSWLTTGNYR	P17900	GM2A	CANCER_sp_P17900,SAP3_HUMAN Ganglioside GM2 activator|c.458TC|p.V153A|SEFAVPD|Missense|COSMIC|Large intestine(2)			0.1	1	10.33	49400000	22190000	2145000	4309000	3855000	2948000	288100000	6991000	2743000	1532000	66640000	24.4034	21.0325	22.0389	21.8783	21.4913	28.102	22.7371	21.3873	20.547	25.9899	22.1689	23.7527	1.58376	0.334978
170	1	CANCER_sp_P48060,GLIP1_HUMAN Glioma pathogenesis-related protein 1|c.667CG|VVYAGWP|COSMIC|Endometrium(1)	P223A	Missense	YYSVVYAGWPIYPR	P48060	GLIPR1	CANCER_sp_P48060,GLIP1_HUMAN Glioma pathogenesis-related protein 1|c.667CG|p.P223A|VVYAGWP|Missense|COSMIC|Endometrium(1)			0.05	1	0.605	18700000	100800000	52090000	54810000	3333000	827400	4199000	32330000	2422000	38450000	50760000	26.5869	25.6345	25.7079	21.6684	19.6582	22.0016	24.9464	21.2078	25.1965	25.5972	23.8512	23.7899	-0.0613107	0.970853
178	1	CANCER_ rs35713275	R161Q	missense_variant	LQDNELQALPPLR	Q6EMK4	VASN	CANCER_ rs35713275 | ENSG00000168140 | ENST00000304735 | ENSP00000306864 | missense_variant | R161Q | within peptide location: 26 - 26			0.08	2	0.00813	92100000	2592000	577600	558400000	193400000	270500000	318200	4726000	2834000	405200	57050	21.3056	19.1397	29.0567	27.527	28.0111	18.2796	22.1722	21.4344	18.6283	15.7999	25.008	19.2629	-5.74515	0.0375016
179	1	CANCER_ rs34779825|ENSG00000162078|ENST00000382280|ENSP00000371715|within peptide location: 56 - 56	D71N	missense_variant	YFSTTEDYNHEITGLR	Q96DA0	ZG16B	CANCER_ rs34779825 | ENSG00000162078 |ENST00000382280|ENSP00000371715| missense_variant | D71N | within peptide location: 56 - 56			0.07	1	0.184	7170000	371800	365600	42340000	4116000	12290000	300900	2003000	514300	7012000	1107000	18.5042	18.4799	25.3355	21.9728	23.551	18.1989	20.9337	18.9723	22.7414	20.0782	21.5687	20.1849	-1.38377	0.405799
181	1	CANCER_ rs140629728|ENSG00000176435|ENST00000342213|ENSP00000353013|within peptide location: 33 - 33	D337G	missense_variant	VDEKLGETPLVPEQGNSVTSIPEIPR	Q86T13	CLEC14A	CANCER_ rs140629728 | ENSG00000176435 | ENST00000342213 | ENSP00000353013 | missense_variant | D337G | within peptide location: 33 - 33			0.05	1	2.58	45400000	30850000	13230000	22300000	32640000	54000000	279300000	41080000	16200000	35720000	22560000	24.8788	23.6573	24.4105	24.9601	25.6865	28.0572	25.2919	23.9495	25.0902	24.4273	24.7186	25.3632	0.644589	0.437659
184	1	CANCER_ rs377411406| ENSG00000188488|ENST00000556775,ENST00000554220,ENST00000554866,ENST00000555681,ENST00000554760,ENST00000553780,ENST00000329597,ENST00000557598,ENST00000554276|ENSP00000450745,ENSP00000450484,ENSP00000451126,ENSP00000451650,ENSP00000452469,ENSP00000450837,ENSP00000333203,ENSP00000450485,ENSP00000451610|within peptide location: 30 - 30	A60D	missense_variant	ALASADPSQSIFFSPVSISMSLAM[Oxid]LSLGAGSSTK	P05154	SERPINA5	CANCER_ rs377411406 | ENSG00000188488 |ENST00000556775,ENST00000554220,ENST00000554866,ENST00000555681,ENST00000554760,ENST00000553780,ENST00000329597,ENST00000557598,ENST00000554276|ENSP00000450745,ENSP00000450484,ENSP00000451126,ENSP00000451650,ENSP00000452469,ENSP00000450837,ENSP00000333203,ENSP00000450485,ENSP00000451610| missense_variant | A60D | within peptide location: 30 - 30			0.32	1	1.54	15800000	111200	6749000	11070000	52070000	11180000	8249000	84900000	4884000	9832000	17570000	16.7628	22.6862	23.4002	25.6339	23.4144	22.9758	26.3393	22.2196	23.2291	24.0666	22.3795	23.7661	1.38656	0.424759
185	1	CANCER_ rs372872307	G250S	missense_variant	LPTSYYFGASAGTGDLSDNHDIISM[Oxid]K	Q12907	LMAN2	CANCER_ rs372872307 | ENSG00000169223 |ENST00000502560|ENSP00000425229| missense_variant | G243S | within peptide location: 27 - 27			0.35	1	0.573	3130000	12730000	3270000	15780000	1950000	2557000	480100	8200000	236000	2496000	9394000	23.6017	21.6409	23.9116	20.895	21.286	18.873	22.9672	17.8484	21.2512	23.1633	22.267	20.8206	-1.44643	0.276142
186	1	CANCER_ rs142614645|ENSG00000169223|ENST00000502560,ENST00000303127,ENST00000515209|ENSP00000425229,ENSP00000303366,ENSP00000423998|within peptide location: 20 - 20	D229N	missense_variant	GRLTVM[Oxid]TNLEDKNEWK	Q12907	LMAN2	CANCER_ rs142614645 | ENSG00000169223 |ENST00000502560,ENST00000303127,ENST00000515209|ENSP00000425229,ENSP00000303366,ENSP00000423998| missense_variant | D222N | within peptide location: 20 - 20			0.4	1	0.489	3980000	19140000	13410000	24040000	5387000	7414000	1491000	8558000	950800	6898000	16040000	24.1901	23.6768	24.5189	22.3611	22.8218	20.5078	23.0288	19.8588	22.7177	23.9352	23.5137	22.0097	-1.50406	0.125199
192	1	CANCER_ rs4986871|ENSG00000093010|ENST00000403184,ENST00000407537,ENST00000361682,ENST00000449653,ENST00000412786,ENST00000406520,ENST00000403710|ENSP00000383966,ENSP00000384654,ENSP00000354511,ENSP00000416778,ENSP00000403958,ENSP00000385150,ENSP00000385917|within peptide location: 48 - 48	A146V	missense_variant	LITIEINPDC[Carbamidomethyl]VAITQR	P21964	COMT	CANCER_ rs4986871 | ENSG00000093010 |ENST00000403184,ENST00000407537,ENST00000361682,ENST00000449653,ENST00000412786,ENST00000406520,ENST00000403710|ENSP00000383966,ENSP00000384654,ENSP00000354511,ENSP00000416778,ENSP00000403958,ENSP00000385150,ENSP00000385917| missense_variant | A146V | within peptide location: 48 - 48			0.05	1	0.455	3190000	1348000	14370000	19530000	5228000	7995000	2414000	2534000	1390000	6598000	9136000	20.3624	23.7766	24.2192	22.3178	22.9307	21.203	21.273	20.4067	22.6536	23.1231	22.7213	21.7319	-0.989453	0.273431
194	1	CANCER_ rs367718707|ENSG00000115380|ENST00000355426,ENST00000394554,ENST00000424836,ENST00000394555|ENSP00000347596,ENSP00000378057,ENSP00000399145,ENSP00000378058|within peptide location: 34 - 34	V463M	missense_variant	EHIMDLEMLTVSSIGTFR	Q12805	EFEMP1	CANCER_ rs367718707 | ENSG00000115380 |ENST00000355426,ENST00000394554,ENST00000424836,ENST00000394555|ENSP00000347596,ENSP00000378057,ENSP00000399145,ENSP00000378058| missense_variant | V463M | within peptide location: 34 - 34			0.12	1	0.922	5470000	7808000	12890000	22550000	1561000	2720000	566200	3120000	619700	14850000	24670000	22.8965	23.6197	24.4266	20.574	21.3752	19.111	21.5731	19.2412	23.824	24.5563	22.5784	21.6611	-0.917324	0.51055
205	1	CANCER_sp_P07288,KLK3_HUMAN Prostate-specific antigen|c.626GA|KSTYSGD|COSMIC|Breast(1)	C209Y	Missense	STYSGDSGGPLVC[Carbamidomethyl]NGVLQGITSWGSEPC[Carbamidomethyl]ALPERPSLYTK	P07288	KLK3	CANCER_sp_P07288,KLK3_HUMAN Prostate-specific antigen|c.626GA|p.C209Y|KSTYSGD|Missense|COSMIC|Breast(1)			0.53	1	2.5	4710000	8425000	10610000	1711000	804000	2866000	1750000	27630000	1588000	16030000	13970000	23.0062	23.3389	20.7064	19.6168	21.4506	20.7389	24.7197	20.5988	23.9343	23.7358	21.6238	22.7455	1.1217	0.342157
223	1	CANCER_ rs138517802|ENSG00000142798|ENST00000374695|ENSP00000363827|within peptide location: 61 - 61	Q1062H	missense_variant,splice_region_variant	EHAWQRPDGQPATR	P98160	HSPG2	CANCER_ rs138517802 | ENSG00000142798 | ENST00000374695 | ENSP00000363827 | missense_variant,splice_region_variant | Q1062H | within peptide location: 61 - 61			0.02	1	0.204	1630000	1817000	5154000	1933000	11430000	5813000	865800	506700	206500	2975000	790200	20.7931	22.2973	20.8824	23.4463	22.4709	19.7237	18.9508	17.6558	21.5045	19.5919	21.978	19.4853	-2.49269	0.0145377
225	1	CANCER_sp_P01009,A1AT_HUMAN Alpha-1-antitrypsin|c.1200AC|LMIDQNT|COSMIC|Stomach(1)	E400D	Missense	FNKPFVFLMIDQNTK	P01009	SERPINA1	CANCER_sp_P01009,A1AT_HUMAN Alpha-1-antitrypsin|c.1200AC|p.E400D|LMIDQNT|Missense|COSMIC|Stomach(1)			0.59	1	0.193	2340000	13740000	622900	1504000	738300	85410	462800	762600	223600	810600	963800	23.7119	19.2486	20.5204	19.4938	16.3821	18.82	19.5406	17.7706	19.6286	19.8784	19.8714	19.1276	-0.743739	0.565524
227	1	CANCER_sp_P15309,PPAP_HUMAN Prostatic acid phosphatase|QGFDQLT|COSMIC|Ovary(1)	G68D	Missense	HGDRSPIDTFPTDPIKESSWPQGFDQLTQLGMEQHYELGEYIR | SPIDTFPTDPIKESSWPQGFDQLTQLGMEQHYELGEYIR | ESSWPQGFDQLTQLGMEQHYELGEYIR	P15309	ACPP	CANCER_sp_P15309,PPAP_HUMAN Prostatic acid phosphatase|c.203GA|p.G68D|QGFDQLT|Missense|COSMIC|Ovary(1) OR sp|P15309-2,PPAP_HUMAN Isoform 2 of Prostatic acid phosphatase|c.203GA|p.G68D|QGFDQLT|Missense|COSMIC|Ovary(1)			0.57	3	1.96	124000000	274600000	88300000	53020000	60060000	64290000	5713000	725100032	25270000	106700000	195300000	28.0328	26.3959	25.66	25.8399	25.9381	22.4458	29.4336	24.5909	26.669	27.5411	26.3733	26.1361	-0.237249	0.857794
229	2	CANCER_sp_Q96EB1,ELP4_HUMAN Elongator complex protein 4|c.1214CT|AESVKRL|COSMIC|Large intestine(1)	A405V	Missense	M[Oxid]DLAESVK	Q96EB1	ELP4	CANCER_sp_Q96EB1,ELP4_HUMAN Elongator complex protein 4|c.1214CT|p.A405V|AESVKRL|Missense|COSMIC|Large intestine(1)			0.01	1	1.65	41200000	164900000	138000000	53650000	26570000	79960000	26600000	134200000	198400000	147300000	256800000	27.297	27.0401	25.6771	24.6633	26.2528	24.6649	26.9998	27.5638	27.1342	27.9361	26.1861	26.8598	0.673713	0.392487
230	1	CANCER_sp_P01833,PIGR_HUMAN Polymeric immunoglobulin receptor|c.1007GA|LQEDSPI|COSMIC|Liver(2)	G336D	Missense	YLC[Carbamidomethyl]GAHSDGQLQEDSPIQAWQLFVNEESTIPR	P01833	PIGR	CANCER_sp_P01833,PIGR_HUMAN Polymeric immunoglobulin receptor|c.1007GA|p.G336D|LQEDSPI|Missense|COSMIC|Liver(2)			0.47	1	0.823	38000000	172500000	7658000	9121000	4052000	423300	1229000	136500000	4219000	11130000	6310000	27.362	22.8685	23.1208	21.9502	18.6913	20.2291	27.0243	22.0085	23.408	22.5892	22.7986	23.0518	0.253233	0.890673
231	1	CANCER_sp_Q16270,IBP7_HUMAN Insulin-like growth factor-binding protein 7|c.731GA|EDAEEYE|COSMIC|Large intestine(1);Central nervous system(1)	G244E	Missense	GGPEKHEVTGWVLVSPLSKEDAEEYEC[Carbamidomethyl]HASNSQGQASASAK	Q16270	IGFBP7	CANCER_sp_Q16270,IBP7_HUMAN Insulin-like growth factor-binding protein 7|c.731GA|p.G244E|EDAEEYE|Missense|COSMIC|Large intestine(1);Central nervous system(1)			0.14	1	2.71	1140000	3207000	1080000	343300	211100	694600	208600	5023000	184800	4737000	4854000	21.6128	20.0426	18.3891	17.6876	19.4058	17.6704	22.2601	17.4956	22.1755	22.2107	19.4276	20.3625	0.934899	0.499987
232	1	CANCER_ rs149215462| ENSG00000196352|ENST00000482390,ENST00000343420,ENST00000367064,ENST00000367062,ENST00000314754,ENST00000367065,ENST00000367063,ENST00000391920|ENSP00000433984,ENSP00000340631,ENSP00000356031,ENSP00000356029,ENSP00000316333,ENSP00000356032,ENSP00000356030,ENSP00000375787|within peptide location: 12 - 12	S162L	missense_variant,NMD_transcript_variant	LC[Carbamidomethyl]PNPGEIR	P08174	CD55	CANCER_ rs149215462 | ENSG00000196352 |ENST00000482390,ENST00000343420,ENST00000367064,ENST00000367062,ENST00000314754,ENST00000367065,ENST00000367063,ENST00000391920|ENSP00000433984,ENSP00000340631,ENSP00000356031,ENSP00000356029,ENSP00000316333,ENSP00000356032,ENSP00000356030,ENSP00000375787| missense_variant,NMD_transcript_variant | S162L | within peptide location: 12 - 12			0.07	1	0.473	98500000	485400000	786200000	268400000	488000000	537400000	101300000	343900000	88500000	469000000	209900000	28.8546	29.5503	27.9998	28.8623	29.0014	26.5941	28.3574	26.3992	28.805	27.6451	28.8537	27.5602	-1.29353	0.0417926
233	1	CANCER_sp_P12830,CADH1_HUMAN Cadherin-1|c.698AG|COSMIC|Large intestine(1)	H233R	Missense	IATYTLFSRAVSSNGNAVEDPMEILITVTDQNDNKPEFTQEVFK	P12830	CDH1	CANCER_sp_P12830,CADH1_HUMAN Cadherin-1|c.698AG|p.H233R|LFSRAVS|Missense|COSMIC|Large intestine(1)			0.28	1	0.32	10600000	13680000	21380000	18590000	59150000	61760000	143100	12640000	812100	29640000	12550000	23.7056	24.3498	24.148	25.8179	25.8802	17.1267	23.5915	19.6313	24.821	23.5812	24.7803	21.7503	-3.02994	0.0809605
234	1	CANCER_sp_P07288,KLK3_HUMAN Prostate-specific antigen|c.467GT|YASVWGS|COSMIC|Lung(1)	G156V	Missense	VM[Oxid]DLPTQEPALGTTC[Carbamidomethyl]YASVWGSIEPEEFLTPK	P07288	KLK3	CANCER_sp_P07288,KLK3_HUMAN Prostate-specific antigen|c.467GT|p.G156V|YASVWGS|Missense|COSMIC|Lung(1) OR sp|P07288-2,KLK3_HUMAN Isoform 2 of Prostate-specific antigen|c.467GT|p.G156V|YASVWGS|Missense|COSMIC|Lung(1)			0.78	1	3.51	43700000	76830000	23910000	7217000	27040000	16320000	233500	231900000	6790000	194800000	97130000	26.1952	24.5111	22.783	24.6886	23.9601	17.8331	27.7889	22.695	27.5374	26.5334	24.4276	24.4776	0.0499656	0.980435
236	1	CANCER_sp_P07288-2,KLK3_HUMAN Isoform 2 of Prostate-specific antigen|c.163GA|GVLMHPQ|COSMIC|Lung(1)	V55M	Missense	AVC[Carbamidomethyl]GGVLMHPQWVLTAAHC[Carbamidomethyl]IR	P07288	KLK3	CANCER_sp_P07288-2,KLK3_HUMAN Isoform 2 of Prostate-specific antigen|c.163GA|p.V55M|GVLMHPQ|Missense|COSMIC|Lung(1) OR sp|P07288,KLK3_HUMAN Prostate-specific antigen|c.163GA|p.V55M|GVLMHPQ|Missense|COSMIC|Lung(1)			0.51	1	1.16	1960000	7843000	6513000	2191000	1889000	982100	257600	7765000	660800	8137000	5725000	22.903	22.6349	21.0632	20.8492	19.9055	17.9748	22.8886	19.3339	22.9561	22.4488	21.4711	21.1204	-0.350727	0.773505
237	1	CANCER_sp_P02760,AMBP_HUMAN Protein AMBP|c.1012GA|EYCSVPG|COSMIC|Endometrium(1)	G338S	Missense	FYSEKEC[Carbamidomethyl]REYC[Carbamidomethyl]SVPGDGDEELLR | EC[Carbamidomethyl]REYC[Carbamidomethyl]SVPGDGDEELLR | EYC[Carbamidomethyl]SVPGDGDEELLR	P02760	AMBP	CANCER_sp_P02760,AMBP_HUMAN Protein AMBP|c.1012GA|p.G338S|EYCSVPG|Missense|COSMIC|Endometrium(1)			0.76	3	0.606	134000000	44900000	516200000	430000000	271400000	102700000	61510000	23140000	47820000	54350000	640099968	25.4202	28.9434	28.6798	28.0158	26.6139	25.8743	24.4639	25.5111	25.6958	29.2537	27.5346	26.1598	-1.37484	0.226396
239	1	CANCER_sp_P01042,KNG1_HUMAN Kininogen-1|c.461CT|TQSLDLE|COSMIC|Pancreas(1)	P154L	Missense	FSVATQTC[Carbamidomethyl]QITPAEGPVVTAQYDC[Carbamidomethyl]LGC[Carbamidomethyl]VHPISTQSLDLEPILR	P01042	KNG1	CANCER_sp_P01042,KNG1_HUMAN Kininogen-1|c.461CT|p.P154L|TQSLDLE|Missense|COSMIC|Pancreas(1) OR sp|P01042-2,KNG1_HUMAN Isoform LMW of Kininogen-1|c.461CT|p.P154L|TQSLDLE|Missense|COSMIC|Pancreas(1)			0.39	1	0.554	63200000	341900000	173400000	75290000	85090000	261200000	183100	243900000	15120000	192300000	67230000	28.349	27.3695	26.166	26.3425	27.9606	17.4823	27.8617	23.85	27.5188	26.0026	27.2375	24.5431	-2.69444	0.204424
240	1	CANCER_ rs61733402|ENSG00000013288 |ENST00000504248,ENST00000505907,ENST00000285599|ENSP00000423129,ENSP00000426273,ENSP00000285599|	G624R	missense_variant	VTQEFLEYHVNR	Q9Y2E5	MAN2B2	CANCER_ rs61733402 | ENSG00000013288 |ENST00000504248,ENST00000505907,ENST00000285599|ENSP00000423129,ENSP00000426273,ENSP00000285599| missense_variant | G573R | within peptide location: 46 - 46			0.01	1	2.12	1730000	1778000	1572000	1557000	2700000	2245000	1365000	5411000	701700	2253000	11120000	20.7618	20.5842	20.5703	21.3645	21.0983	20.3805	22.3675	19.4205	21.1034	23.4067	20.8758	21.3357	0.459871	0.542746
248	1	CANCER_ COSM3364615|ENSG00000169031|ENST00000396578|ENSP00000379823	P1255T	missense_variant	GSPGAPGTPGPPGSHVIGIK	Q01955	COL4A3	CANCER_ COSM3364615 | ENSG00000169031 | ENST00000396578 | ENSP00000379823 | missense_variant | P1255T | within peptide location: 49 - 49			0.01	1	1.78	857000000	1063000000	1815000064	2344999936	56900000	715699968	491400	1030000000	2572000000	1900999936	5152999936	29.9855	30.7573	31.1269	25.7619	29.4148	18.9065	29.94	31.2602	30.8241	32.2628	29.4093	28.6387	-0.770561	0.77796
250	2	CANCER_sp_P01833,PIGR_HUMAN Polymeric immunoglobulin receptor|c.1093GA|VAGSSVA|COSMIC|Breast(1)|within peptide location: 49 - 49	G365S	Missense	GVAGSSVAVLC[Carbamidomethyl]PYNR	P01833	PIGR	CANCER_sp_P01833,PIGR_HUMAN Polymeric immunoglobulin receptor|c.1093GA|p.G365S|VAGSSVA|Missense|COSMIC|Breast(1)			0.47	1	0.41	65800000	270600000	96320000	404700000	215400000	197100000	185200000	5741000	26910000	263200000	4449000	28.0116	26.5213	28.5923	27.6824	27.5544	27.4645	22.4529	24.6816	27.9716	22.085	27.6724	24.9311	-2.74127	0.0629672
251	1	CANCER_sp_P15144,AMPN_HUMAN Aminopeptidase N|c.422GA|VLRDVGG|COSMIC|Breast(1)	G141D	Missense	DVGGSQPPDIDKTELVEPTEYLVVHLK	P15144	ANPEP	CANCER_sp_P15144,AMPN_HUMAN Aminopeptidase N|c.422GA|p.G141D|VLRDVGG|Missense|COSMIC|Breast(1)			0.47	1	0.326	20800000	127700000	27390000	43420000	5515000	6147000	587500	27890000	1384000	25640000	13000000	26.9282	24.7071	25.3719	22.3949	22.5515	19.1642	24.7332	20.4004	24.6119	23.632	24.3907	22.5084	-1.88236	0.225725
252	1	CANCER_sp_P25311,ZA2G_HUMAN Zinc-alpha-2-glycoprotein|c.136GA|DVPTFQA|COSMIC|Large intestine(1);Central nervous system(1)	A46T	Missense	HVEDVPTFQALGSLNDLQFFR	P25311	AZGP1	CANCER_sp_P25311,ZA2G_HUMAN Zinc-alpha-2-glycoprotein|c.136GA|p.A46T|DVPTFQA|Missense|COSMIC|Large intestine(1);Central nervous system(1)			0.64	1	1.73	179000000	438600000	261300000	3837000	1300000	1364000	34030000	32720000	9818000	196900000	950000000	28.7083	27.9611	21.8715	20.3101	20.3794	25.0203	24.9637	23.227	27.5529	29.8234	23.8461	26.1174	2.27134	0.329422
257	2	CANCER_sp_P02760,AMBP_HUMAN Protein AMBP|c.1022GC|GVPADGD|COSMIC|Kidney(1)	G341A	Missense	EYC[Carbamidomethyl]GVPADGDEELLR	P02760	AMBP	CANCER_sp_P02760,AMBP_HUMAN Protein AMBP|c.1022GC|p.G341A|GVPADGD|Missense|COSMIC|Kidney(1)			0.76	1	0.627	477000000	349000000	1940999936	1356000000	2880000000	1479000064	466900000	475300000	964200000	810000000	2300000000	28.3787	30.8542	30.3367	31.4234	30.462	28.7985	28.8243	29.8448	29.5933	31.099	30.291	29.632	-0.659004	0.350442
262	1	CANCER_ rs1695|ENSG00000084207|ENST00000398606|ENSP00000381607|within peptide location: 34 - 34	I105V	missense_variant	YVSLIYTNYEAGKDDYVK	P09211	GSTP1	CANCER_ rs1695 | ENSG00000084207 |ENST00000398606|ENSP00000381607| missense_variant | I105V | within peptide location: 34 - 34			0.08	1	0.998	101000000	22230000	12780000	434400000	4262000	6962000	2291000	51350000	11000000	390400000	24650000	24.406	23.6074	28.6944	22.0231	22.7311	21.1275	25.6139	23.391	28.5404	24.5551	24.2924	24.6456	0.353172	0.840226
263	1	CANCER_sp_P63261,ACTG_HUMAN Actin, cytoplasmic 2|c.503GC|IYEAYAL|COSMIC|Endometrium(1)	G168A	Missense	TTGIVMDSGDGVTHTVPIYEAYALPHAILR	P63261	ACTG1	CANCER_sp_P63261,ACTG_HUMAN Actin, cytoplasmic 2|c.503GC|p.G168A|IYEAYAL|Missense|COSMIC|Endometrium(1)			0.42	1	1.11	19400000	85500000	55870000	9052000	19600000	19890000	23110000	21220000	13000000	51890000	101800000	26.3494	25.7356	23.1098	24.2244	24.2455	24.462	24.3389	23.632	25.629	26.6012	24.7329	24.9326	0.199674	0.805316
266	1	CANCER_ rs370432256|ENSG00000261701|ENST00000228226,ENST00000356967,ENST00000540303|ENSP00000228226,ENSP00000349451,ENSP00000441828|within peptide location: 61 - 61	V325M	missense_variant	SC[Carbamidomethyl]AMAEYGVYVK	P00739	HPR	CANCER_ rs370432256 | ENSG00000261701 |ENST00000228226,ENST00000356967,ENST00000540303|ENSP00000228226,ENSP00000349451,ENSP00000441828| missense_variant | V362M | within peptide location: 61 - 61			0.14	1	1.99	6350000	1948000	6335000	11360000	533100	1746000	1394000	1554000	2079000	35970000	2729000	20.8936	22.5949	23.4375	19.024	20.7356	20.4108	20.5676	20.9875	25.1003	21.3799	21.3371	21.6892	0.352088	0.769673
273	1	CANCER_ rs1126846|ENSG00000128422|ENST00000577817,ENST00000540235,ENST00000311208,ENST00000463128|ENSP00000467418,ENSP00000441751,ENSP00000308452,ENSP00000468672|within peptide location: 19 - 19	G231A	missense_variant	AQVGGEINVEM[Oxid]DAAPGVDLSR	Q04695	KRT17	CANCER_ rs1126846 | ENSG00000128422 |ENST00000577817,ENST00000540235,ENST00000311208,ENST00000463128|ENSP00000467418,ENSP00000441751,ENSP00000308452,ENSP00000468672| missense_variant | G196A | within peptide location: 19 - 19			0.38	1	1.28	2320000	6372000	4813000	3525000	13140000	8634000	11390000	11360000	14410000	4090000	5361000	22.6033	22.1985	21.7492	23.6475	23.0416	23.4413	23.4375	23.7806	21.9637	22.3541	22.648	22.9954	0.347392	0.491855
274	1	CANCER_ rs34190164|ENSG00000185567 |ENST00000333244|ENSP00000353114|within peptide location: 55 - 182	-3227X	frameshift_variant,feature_elongation	SQGPPDRHQGPQAGPER	Q8IVF2	AHNAK2	CANCER_ rs34190164 | ENSG00000185567 | ENST00000333244 | ENSP00000353114 | frameshift_variant,feature_elongation | -3227X | within peptide location: 55 - 182			0.01	1	0.474	16000000	53160000	61200000	78620000	3395000	4535000	237800	14630000	640100	33790000	45950000	25.6638	25.867	26.2284	21.695	22.1127	17.8594	23.8024	19.2879	25.0101	25.4536	24.3134	22.2827	-2.0307	0.302598
275	1	CANCER_ rs199795046|ENSG00000128422|ENST00000577817|ENSP00000467418|within peptide location: 25 - 25	I208T	missense_variant	ADLEM[Oxid]QTENLKEELAYLKK | ADLEM[Oxid]QTENLKEELAYLK	Q04695	KRT17	CANCER_ rs199795046 | ENSG00000128422 |ENST00000577817|ENSP00000467418| missense_variant | I173T | within peptide location: 25 - 25			0.15	2	0.773	15000000	83280000	71420000	64560000	84610000	81070000	2253000	64040000	98770000	80260000	52340000	26.3115	26.0898	25.9441	26.3343	26.2727	21.1034	25.9325	26.5576	26.2582	25.6414	26.1905	25.0986	-1.09187	0.312677
277	2	CANCER_ rs1042395|ENSG00000171298|ENST00000390015,ENST00000570803,ENST00000302262|ENSP00000374665,ENSP00000460543,ENSP00000305692|within peptide location: 39 - 39	R223H	missense_variant	APSPLYSVEFSEEPFGVIVHR |EPAIHSEGQWVTLPAPLDTINVHLR	P10253	GAA	CANCER_ rs1042395 | ENSG00000171298 |ENST00000390015,ENST00000570803,ENST00000302262|ENSP00000374665,ENSP00000460543,ENSP00000305692| missense_variant | R223H | within peptide location: 39 - 39			0.48	1	0.49	153000000	896300032	1255000	195900000	214600000	182700000	531100	328300000	25940000	322600000	53590000	29.7394	20.2593	27.5455	27.6771	27.4449	19.0186	28.2904	24.6287	28.2652	25.6755	26.5332	25.1757	-1.35756	0.579472
279	1	CANCER_ rs1800309|ENSG00000171298|ENST00000390015,ENST00000302262|ENSP00000374665,ENSP00000305692|within peptide location: 89 - 89	E689K	missense_variant	NHNSLLSLPQEPYSFSKPAQQAM[Oxid]R	P10253	GAA	CANCER_ rs1800309 | ENSG00000171298 |ENST00000390015,ENST00000302262|ENSP00000374665,ENSP00000305692| missense_variant | E689K | within peptide location: 89 - 89			0.39	1	0.327	10500000	62320000	8679000	6596000	8547000	1239000	1098000	3867000	2030000	17550000	4050000	25.8932	23.0491	22.6532	23.027	20.2407	20.0664	21.8828	20.953	24.065	21.9495	22.9726	21.7833	-1.18929	0.318357
280	1	CANCER_ rs1126690|ENSG00000171298|ENST00000390015,ENST00000302262|ENSP00000374665,ENSP00000305692|within peptide location: 83 - 83	V780I	missense_variant	AEVTGYFPLGTWYDLQTVPIEALGSLPPPPAAPR	P10253	GAA	CANCER_ rs1126690 | ENSG00000171298 |ENST00000390015,ENST00000302262|ENSP00000374665,ENSP00000305692| missense_variant | V780I | within peptide location: 83 - 83			0.46	1	0.307	35600000	178300000	548300	66890000	182700000	64550000	2801000	99050000	3206000	31280000	15120000	27.4097	19.0646	25.9953	27.4449	25.9439	21.4175	26.5617	21.6123	24.8987	23.85	25.1717	23.668	-1.50365	0.438274
283	1	CANCER_ rs10103355|ENSG00000104763|ENST00000520781,ENST00000314146,ENST00000417108,ENST00000262097,ENST00000381733|ENSP00000427751,ENSP00000326970,ENSP00000394125,ENSP00000262097,ENSP00000371152|within peptide location: 46 - 46	V246A	missense_variant	DAM[Oxid]WIGFLTR	Q13510	ASAH1	CANCER_ rs10103355 | ENSG00000104763 |ENST00000520781,ENST00000314146,ENST00000417108,ENST00000262097,ENST00000381733|ENSP00000427751,ENSP00000326970,ENSP00000394125,ENSP00000262097,ENSP00000371152| missense_variant | V221A | within peptide location: 46 - 46			0.24	1	0.805	3260000	13910000	14570000	8111000	2067000	5257000	803500	12090000	1985000	14540000	5938000	23.7296	23.7965	22.9514	20.9791	22.3258	19.6159	23.5273	20.9207	23.7935	22.5015	22.7565	22.0718	-0.684691	0.491423
285	1	CANCER_ rs369683727|ENSG00000137563|ENST00000260118|ENSP00000260118|within peptide location: 79 - 79	L183R	missense_variant	M[Oxid]FQNFPTELLRSLAVEPLTANFHK	Q92820	GGH	CANCER_ rs369683727 | ENSG00000137563 | ENST00000260118 | ENSP00000260118 | missense_variant | L183R | within peptide location: 79 - 79			0.35	1	12.29	24100000	3936000	1058000	1240000	3269000	1744000	135500000	793600	651000	675200	713700	21.9083	20.0129	20.2419	21.6404	20.734	27.0137	19.5981	19.3123	19.365	19.445	20.9075	20.9468	0.0392959	0.98056
286	1	CANCER_ rs966384|ENSG00000171236|ENST00000306390|ENSP00000302621|within peptide location: 86 - 86	P133S	missense_variant	NALTGLPSGLFQASATLDTLVLK	P02750	LRG1	CANCER_ rs966384 | ENSG00000171236 | ENST00000306390 | ENSP00000302621 | missense_variant | P133S | within peptide location: 86 - 86			0.52	1	2.29	20900000	62130000	19040000	21970	371600	516900	1590000	5600000	43080000	25710000	112100000	25.8888	24.1825	14.4232	18.5034	18.9795	20.6006	22.417	25.3605	24.6158	26.7402	20.3955	23.9468	3.55133	0.167655
290	1	CANCER_ rs375428882|ENSG00000142515|ENST00000598145,ENST00000360617,ENST00000595392,ENST00000593997,ENST00000326003|ENSP00000471827,ENSP00000353829,ENSP00000468912,ENSP00000472907,ENSP00000314151|within peptide location: 28 - 28	-46G	inframe_insertion	AVC[Carbamidomethyl]GGGVLVHPQWVLTAAHC[Carbamidomethyl]IR	P07288	KLK3	CANCER_ rs375428882 | ENSG00000142515 |ENST00000598145,ENST00000360617,ENST00000595392,ENST00000593997,ENST00000326003|ENSP00000471827,ENSP00000353829,ENSP00000468912,ENSP00000472907,ENSP00000314151| inframe_insertion | -46G | within peptide location: 28 - 28			0.75	1	14.5	31100000	9340000	4742000	3530000	2373000	1476000	679200	190900000	985600	53440000	65170000	23.155	22.1771	21.7512	21.1783	20.4933	19.3735	27.5082	19.9106	25.6714	25.9577	21.751	23.6843	1.93333	0.299071
292	1	CANCER_ rs1800431|ENSG00000213614|ENST00000566304,ENST00000268097,ENST00000567159|ENSP00000455114,ENSP00000268097,ENSP00000456489|within peptide location: 27 - 27	I436V	missense_variant	ISYGPDWKDFYVVEPLAFEGTPEQK	P06865	HEXA	CANCER_ rs1800431 | ENSG00000213614 |ENST00000566304,ENST00000268097,ENST00000567159|ENSP00000455114,ENSP00000268097,ENSP00000456489| missense_variant | I447V | within peptide location: 27 - 27			0.21	1	0.325	5010000	32040000	17170000	3427000	22630000	30870000	3952000	13960000	7776000	6767000	2003000	24.9334	24.0334	21.7085	24.4317	24.8797	21.9142	23.7348	22.8906	22.6901	20.9337	23.9973	22.4327	-1.56467	0.0736889
298	1	CANCER_ rs121918585|ENSG00000138207|ENST00000371464,ENST00000371469,ENST00000371467|ENSP00000360519,ENSP00000360524,ENSP00000360522|within peptide location: 45 - 45	G93D	missense_variant	LLNNWDVC[Carbamidomethyl]ADMVDTFTDTEDPAK | LLNNWDVC[Carbamidomethyl]ADMVDTFTDTEDPAKFK	P02753	RBP4	CANCER_ rs121918585 | ENSG00000138207 |ENST00000371464,ENST00000371469,ENST00000371467|ENSP00000360519,ENSP00000360524,ENSP00000360522| missense_variant | G93D | within peptide location: 45 - 45			0.73	2	0.876	26700000	94980000	60920000	19590000	47830000	50370000	6637000	78580000	1288000	141400000	11720000	26.5011	25.8604	24.2236	25.5114	25.5861	22.6621	26.2277	20.2967	27.0752	23.4825	25.5365	23.9488	-1.5877	0.251118
316	1	CANCER_ rs6119| ENSG00000188488|ENST00000556775,ENST00000554220,ENST00000554866,ENST00000554760,ENST00000553780,ENST00000329597,ENST00000554276|ENSP00000450745,ENSP00000450484,ENSP00000451126,ENSP00000452469,ENSP00000450837,ENSP00000333203,ENSP00000451610|within peptide location: 59 - 59	K105E	missense_variant	SSEEELHRGFQQLLQELNQPR	P05154	SERPINA5	CANCER_ rs6119 | ENSG00000188488 |ENST00000556775,ENST00000554220,ENST00000554866,ENST00000554760,ENST00000553780,ENST00000329597,ENST00000554276|ENSP00000450745,ENSP00000450484,ENSP00000451126,ENSP00000452469,ENSP00000450837,ENSP00000333203,ENSP00000451610| missense_variant | K105E | within peptide location: 59 - 59			0.51	1	0.062	26100000	148200000	4172000	2166000	2655000	373800	139800	4271000	1395000	2317000	1652000	27.143	21.9923	21.0466	21.3403	18.5119	17.093	22.0261	20.4118	21.1438	20.6558	22.0068	20.2661	-1.7407	0.32067
321	2	CANCER_ rs1250209|ENSG00000115414|ENST00000443816,ENST00000446046,ENST00000421182,ENST00000336916,ENST00000323926|ENSP00000415018,ENSP00000410422,ENSP00000394423,ENSP00000338200,ENSP00000323534|within peptide location: 80 - 80	V2261I	missense_variant	GATYNIIVEALKDQQR	P02751	FN1	CANCER_ rs1250209 | ENSG00000115414 |ENST00000443816,ENST00000446046,ENST00000421182,ENST00000336916,ENST00000323926|ENSP00000415018,ENSP00000410422,ENSP00000394423,ENSP00000338200,ENSP00000323534| missense_variant | V2049I | within peptide location: 80 - 80			0.25	1	1.06	6040000	4756000	19800000	20940000	14250000	21750000	8285000	33480000	720800	17080000	26880000	22.1813	24.239	24.3198	23.7645	24.3745	22.9821	24.9968	19.4592	24.0258	24.68	23.7758	23.2288	-0.547021	0.627766
322	1	CANCER_ rs368451400|ENSG00000115828 |ENST00000404976|ENSP00000385391|within peptide location: 35 - 35	L320R	missense_variant	RGVPVLHRIPSPFPEVWHTM[Oxid]DDNEENLDESTIDNLNK | GVPVLHRIPSPFPEVWHTM[Oxid]DDNEENLDESTIDNLNK	Q16769	QPCT	CANCER_ rs368451400 | ENSG00000115828 |ENST00000404976|ENSP00000385391| missense_variant | L271R | within peptide location: 35 - 35			0.61	2	0.528	28200000	170600000	124000000	54650000	72400000	120800000	803800	117400000	7306000	103200000	57620000	27.346	26.8858	25.7037	26.1095	26.848	19.6165	26.8069	22.8007	26.6209	25.7801	26.5786	24.325	-2.25363	0.148734
341	1	CANCER_ rs200378143|ENSG00000160862|ENST00000411734,ENST00000292401|ENSP00000396093,ENSP00000292401|within peptide location: 22 - 22	P187L	missense_variant	AKAYLEEEC[Carbamidomethyl]LATLR	P25311	AZGP1	CANCER_ rs200378143 | ENSG00000160862 |ENST00000411734,ENST00000292401|ENSP00000396093,ENSP00000292401| missense_variant | P184L | within peptide location: 22 - 22			0.32	1	2.26	2590000	682200	2601000	2813000	2412000	2602000	1260000	690200	3163000	3721000	16300000	19.3798	21.3106	21.4237	21.2018	21.3112	20.265	19.3967	21.5929	21.8273	23.9584	20.9254	21.408	0.4826	0.593524
352	1	CANCER_ rs1138469|ENSG00000142798|ENST00000374695|ENSP00000363827|within peptide location: 29 - 29	V4332I	missense_variant	GSIYIGGAPDVATLTGGR	P98160	HSPG2	CANCER_ rs1138469 | ENSG00000142798 | ENST00000374695 | ENSP00000363827 | missense_variant | V4332I | within peptide location: 29 - 29			0.11	1	0.0614	144000000	815200000	28790000	4550000	2271000	2714000	1864000	1764000	790500	9243000	38710000	29.6026	24.7791	22.1174	21.1149	21.372	20.83	20.7504	19.5924	23.1399	25.2062	23.7972	21.9038	-1.89341	0.343797
353	1	CANCER_ rs200961252| ENSG00000148053|ENST00000323115,ENST00000395866,ENST00000395882,ENST00000376213,ENST00000376208,ENST00000277120,ENST00000376214,ENST00000359847,ENST00000304053|ENSP00000314586,ENSP00000379207,ENSP00000379221,ENSP00000365386,ENSP00000365381,ENSP00000277120,ENSP00000365387,ENSP00000352906,ENSP00000306167|within peptide location: 90 - 90	K328R	missense_variant	PALQWFYNGAILNESR	Q16620	NTRK2	CANCER_ rs200961252 | ENSG00000148053 |ENST00000323115,ENST00000395866,ENST00000395882,ENST00000376213,ENST00000376208,ENST00000277120,ENST00000376214,ENST00000359847,ENST00000304053|ENSP00000314586,ENSP00000379207,ENSP00000379221,ENSP00000365386,ENSP00000365381,ENSP00000277120,ENSP00000365387,ENSP00000352906,ENSP00000306167| missense_variant | K328R | within peptide location: 90 - 90			0.01	1	1.55	1480000	4010000	1587000	3695000	195300	76010	1301000	2493000	523800	8540000	1927000	21.9352	20.5979	21.8171	17.5753	16.2139	20.3112	21.2495	18.9987	23.0258	20.8779	19.6279	20.8926	1.26472	0.370452
354	1	CANCER_ rs897471|ENSG00000142798|ENST00000374695|ENSP00000363827|within peptide location: 39 - 39	A1503V	missense_variant	ATFSSVPLVASISAVSLEVAQPGPSNRPR	P98160	HSPG2	CANCER_ rs897471 | ENSG00000142798 | ENST00000374695 | ENSP00000363827 | missense_variant | A1503V | within peptide location: 39 - 39			0.12	1	0.67	5190000	23610000	24380000	4906000	2402000	12780000	1338000	20880000	2439000	12550000	8407000	24.4929	24.5392	22.2261	21.1958	23.6074	20.3516	24.3156	21.2179	23.5812	23.0032	23.2123	22.4939	-0.718385	0.48843
355	1	CANCER_ rs374791495|ENSG00000121904|ENST00000373381,ENST00000241312|ENSP00000362479,ENSP00000241312|within peptide location: 19 - 19	L3294F	missense_variant	QPAMFRVTGFQVANSKVNATMIDHSGVELHLAGTYK	Q7Z408	CSMD2	CANCER_ rs374791495 | ENSG00000121904 |ENST00000373381,ENST00000241312|ENSP00000362479,ENSP00000241312| missense_variant | L3438F | within peptide location: 19 - 19			0.01	1	0.512	55700000	316700000	48730000	32660000	48830000	162600000	11450000	176200000	11650000	78400000	34130000	28.2385	25.5383	24.961	25.5413	27.2768	23.4488	27.3926	23.4738	26.2244	25.0245	26.3112	25.1128	-1.19834	0.26014
356	1	CANCER_sp_P98160,PGBM_HUMAN Basement membrane-specific heparan sulfate proteoglycan core protein|c.2909CT|GIFFPTP|COSMIC|NS(1)	S970F	Missense	AQLHGASEEPGHFSLTNAASTHTTNEGIFFPTPGELGFSSFHR	P98160	HSPG2	CANCER_sp_P98160,PGBM_HUMAN Basement membrane-specific heparan sulfate proteoglycan core protein|c.2909CT|p.S970F|GIFFPTP|Missense|COSMIC|NS(1)			0.03	1	1.18	2680000	10670000	4031000	7574000	2695000	711700	3787000	15090000	1001000	3990000	6475000	23.3471	21.9427	22.8526	21.3619	19.4409	21.8526	23.8471	19.933	21.928	22.6264	21.789	22.0374	0.248396	0.796594
357	1	CANCER_ rs369881078|ENSG00000106927|ENST00000265132|ENSP00000265132 |within peptide location: 20 - 20	V313I	missense_variant	C[Carbamidomethyl]ILFPYGGC[Carbamidomethyl]QGNGNK| C[Carbamidomethyl]ILFPYGGC[Carbamidomethyl]QGNGNKFYSEK	P02760	AMBP	CANCER_ rs369881078 | ENSG00000106927 | ENST00000265132 | ENSP00000265132 | missense_variant | V313I | within peptide location: 20 - 20			0.77	2	0.443	18300000	15970000	114800000	37050000	46550000	25020000	2559000	10180000	5682000	27650000	59920000	23.9289	26.7745	25.143	25.4723	24.5766	21.2871	23.2792	22.438	24.7208	25.8365	25.179	23.5123	-1.66671	0.113351
358	2	CANCER_ rs201558698|ENSG00000106927|ENST00000466610,ENST00000265132|ENSP00000475149,ENSP00000265132| within peptide location: 33 - 33	G186R	missense_variant,splice_region_variant	VVAQGVGIPEDSIFTM[Oxid]ADRREC[Carbamidomethyl]VPGEQEPEPILIPR	P02760	AMBP	CANCER_ rs201558698 | ENSG00000106927 |ENST00000466610,ENST00000265132|ENSP00000475149,ENSP00000265132| missense_variant,splice_region_variant | G77R | within peptide location: 33 - 33			0.76	1	0.67	574000000	2220999936	2796000000	1152000000	175300000	84380000	10120000	1338000000	44260000	1626000000	1286000000	31.0486	31.3807	30.1015	27.3853	26.3304	23.2707	30.3174	25.3995	30.5987	30.2602	29.2493	27.9693	-1.27997	0.503731
359	1	CANCER_ rs142095902| ENSG00000106927|ENST00000603230|ENSP00000474859|within peptide location: 36 - 36	R185Q	missense_variant,splice_region_variant,NMD_transcript_variant	VVAQGVGIPEDSIFTM[Oxid]ADQVNGLEQATQAGPFMKWTK	P02760	AMBP	CANCER_ rs142095902 | ENSG00000106927 |ENST00000603230|ENSP00000474859| missense_variant,splice_region_variant,NMD_transcript_variant | R185Q | within peptide location: 36 - 36			0.67	1	0.524	259000000	1267000064	1026000000	501100000	47750000	67660000	183600	368300000	17850000	823000000	316500000	30.2388	29.9344	28.9005	25.509	26.0118	17.4862	28.4563	24.0894	29.6163	28.2376	28.1189	25.5772	-2.54172	0.327895
360	1	CANCER_ rs74923032|ENSG00000130707|ENST00000372394,ENST00000372393,ENST00000352480|ENSP00000361471,ENSP00000361469,ENSP00000253004|within peptide location: 28 - 28	E256K	missense_variant	DGTTHQTSLELFM[Oxid]YLNKVAGK	P00966	ASS1	CANCER_ rs74923032 | ENSG00000130707 |ENST00000372394,ENST00000372393,ENST00000352480|ENSP00000361471,ENSP00000361469,ENSP00000253004| missense_variant | E256K | within peptide location: 28 - 28			0.24	1	0.25	2600000	16510000	2254000	1956000	2467000	1828000	229100	2216000	1740000	1753000	320300	23.9768	21.1041	20.8995	21.2343	20.8018	17.8056	21.0795	20.7307	20.7414	18.2891	21.6033	19.7293	-1.87405	0.0749874
362	1	CANCER_ rs2536512|ENSG00000109610|ENST00000382120|ENSP00000371554|within peptide location: 22 - 22	A58T	missense_variant	RDDDGTLHAAC[Carbamidomethyl]QVQPSATLDAAQPR	P08294	SOD3	CANCER_ rs2536512 | ENSG00000109610 | ENST00000382120 | ENSP00000371554 | missense_variant | A58T | within peptide location: 22 - 22			0.68	2	0.379	15900000	108500000	8885000	44160000	30560000	54180000	39670000	25530000	10050000	6992000	11150000	26.6931	23.0829	25.3962	24.8651	25.6913	25.2415	24.6057	23.2607	22.7373	23.4105	25.1457	23.8511	-1.29459	0.124378
363	2	CANCER_ rs7041|ENSG00000145321|ENST00000273951,ENST00000504199|ENSP00000273951,ENSP00000421725|within peptide location: 11 - 11	D432E	missense_variant	LPEATPTELAK	P02774	GC	CANCER_ rs7041 | ENSG00000145321 |ENST00000273951,ENST00000504199|ENSP00000273951,ENSP00000421725| missense_variant | D432E | within peptide location: 11 - 11			0.55	1	1.81	14300000	14500000	27720000	19220000	31330000	77380000	35960000	50200000	49920000	101400000	71120000	23.7895	24.7244	24.1961	24.901	26.2055	25.0999	25.5812	25.5731	26.5955	26.0838	24.7633	25.7867	1.02337	0.0671029
366	1	CANCER_ COSM2149535|ENSG00000197119|ENST00000359232|ENSP00000352167	V16X	frameshift_variant,missense_variant,feature_truncation	RSWGSPSSTR	Q8N8R3	SLC25A29	CANCER_ COSM2149535 | ENSG00000197119 |ENST00000359232|ENSP00000352167| frameshift_variant,missense_variant,feature_truncation | V16X | within peptide location: 16 - 303			0.03	1	0.706	23200000	50490000	118300000	107400000	71120000	107500000	7759000	68320000	22950000	131200000	90680000	25.5895	26.8179	26.6784	26.0838	26.6798	22.8874	26.0258	24.452	26.9672	26.4343	26.3699	25.3533	-1.01652	0.229327
370	1	CANCER_ COSM3943828|ENSG00000197245|ENST00000374268|ENSP00000363386!within peptide location: 43 - 43	P153S	missense_variant	RALC[Carbamidomethyl]STC[Carbamidomethyl]SLPLSEKER	Q8TAY7	FAM110	CANCER_ COSM3943828 | ENSG00000197245 | ENST00000374268 | ENSP00000363386 | missense_variant | P153S | within peptide location: 43 - 43			0.05	1	0.536	5610000	9419000	6215000	35750000	4585000	1025000	6739000	7254000	4645000	4279000	7608000	23.1671	22.5673	25.0914	22.1285	19.9672	22.6841	22.7903	22.1472	22.0288	22.8591	22.5843	22.5019	-0.0823929	0.924712
379	1	CANCER_sp_P07288-2,KLK3_HUMAN Isoform 2 of Prostate-specific antigen|c.349TC|GDDPSHD|COSMIC|Kidney(1)	S117P	Missense	FLRPGDDPSHDLM[Oxid]LLR	P07288	KLK3	CANCER_sp_P07288-2,KLK3_HUMAN Isoform 2 of Prostate-specific antigen|c.349TC|p.S117P|GDDPSHD|Missense|COSMIC|Kidney(1)			0.33	1	0.736	2870000	4555000	369900	8079000	13850000	11500000	1650000	9282000	2215000	2957000	12130000	22.119	18.4968	22.9457	23.7234	23.4551	20.654	23.146	21.0789	21.4957	23.5321	22.148	21.9813	-0.166672	0.884569
380	1	CANCER_ rs217086|ENSG00000109861|ENST00000527018,ENST00000227266|ENSP00000432556,ENSP00000227266|within peptide location: 40 - 40	I153T	missense_variant	VGTASENVYVNTAHLK	P53634	CTSC	CANCER_ rs217086 | ENSG00000109861 |ENST00000527018,ENST00000227266|ENSP00000432556,ENSP00000227266| missense_variant | I110T | within peptide location: 40 - 40			0.27	2	0.449	9500000	53360000	29280000	7270000	29580000	50880000	20110000	35770000	55280	17890000	2679000	25.6693	24.8034	22.7935	24.8181	25.6006	24.2614	25.0922	15.7545	24.0927	21.3533	24.737	22.1108	-2.62617	0.179728
381	1	CANCER_ COSM4129241|ENSG00000039068|ENST00000566510|ENSP00000458139|within peptide location: 87 - 87	A408E	missense_variant,NMD_transcript_variant	VTDADAPNTPEWEAVYTILNDDGGQFVVTTNPVNNDGILK	P12830	CDH1	CANCER_ COSM4129241 | ENSG00000039068 |ENST00000566510|ENSP00000458139| missense_variant,NMD_transcript_variant | A356E | within peptide location: 87 - 87			0.35	1	0.507	29100000	128200000	33180000	152700000	18790000	12000000	3854000	61200000	240500	52830000	56650000	26.9338	24.9838	27.1861	24.1635	23.5165	21.8779	25.867	17.8757	25.6549	25.7556	25.3567	23.4062	-1.95054	0.294009
382	1	CANCER_ COSM1750413|ENSG00000184009 |ENST00000575842,ENST00000575659,ENST00000576544,ENST00000331925,ENST00000571691,ENST00000575087,ENST00000573283,ENST00000575994|ENSP00000458162,ENSP00000459119,ENSP00000461672,ENSP00000331514,ENSP00000461407,ENSP00000459124,ENSP00000458435,ENSP00000460464!within peptide location: 43 - 43	G156V	missense_variant	TTGIVM[Oxid]DSVDGVTHTVPIYEGYALPHAILR	P63261	ACTG1	CANCER_ COSM1750413 | ENSG00000184009 |ENST00000575842,ENST00000575659,ENST00000576544,ENST00000331925,ENST00000571691,ENST00000575087,ENST00000573283,ENST00000575994|ENSP00000458162,ENSP00000459119,ENSP00000461672,ENSP00000331514,ENSP00000461407,ENSP00000459124,ENSP00000458435,ENSP00000460464| missense_variant | G156V | within peptide location: 43 - 43			0.51	1	1.36	34500000	129400000	18450000	35720000	25650000	46870000	12840000	192500000	23740000	82430000	35940000	26.9473	24.1371	25.0902	24.6125	25.4822	23.6141	27.5203	24.5008	26.2967	25.0991	25.2538	25.4062	0.152354	0.86
384	1	CANCER_ COSM601221| ENSG00000122545|ENST00000469679,ENST00000425198,ENST00000350320,ENST00000399034,ENST00000399035,ENST00000494488,ENST00000435235|ENSP00000444501,ENSP00000387913,ENSP00000344868,ENSP00000381992,ENSP00000381993,ENSP00000438395,ENSP00000413507|within peptide location: 58 - 58	R147L	missense_variant	FEDYLNAESLVNR	Q16181	SEPTIN7	CANCER_ COSM601221 | ENSG00000122545 |ENST00000469679,ENST00000425198,ENST00000350320,ENST00000399034,ENST00000399035,ENST00000494488,ENST00000435235|ENSP00000444501,ENSP00000387913,ENSP00000344868,ENSP00000381992,ENSP00000381993,ENSP00000438395,ENSP00000413507| missense_variant | R146L | within peptide location: 58 - 58			0.02	1	0.423	8980000	14830000	59430000	51600000	26230000	18110000	1869000	16380000	7386000	20390000	26010000	23.822	25.8247	25.6209	24.6447	24.1103	20.8338	23.9654	22.8164	24.2814	24.6326	24.8045	23.3059	-1.4986	0.0965633
386	1	CANCER_sp_Q9HCU0,CD248_HUMAN Endosialin|c.908CT|FRPVEDD|COSMIC|Central nervous system(1)	A303V	Missense	LGFRPVEDDPHR	Q9HCU0	CD248	CANCER_sp_Q9HCU0,CD248_HUMAN Endosialin|c.908CT|p.A303V|FRPVEDD|Missense|COSMIC|Central nervous system(1)			0.02	1	8.1	2830000	200100	661900	297000	553200	638200	517000	16470000	422600	781100	854600	17.6104	19.3363	18.1801	19.0774	19.2836	18.9798	23.9733	18.6889	19.5751	19.7049	18.6976	20.1844	1.48686	0.184734
387	1	CANCER_sp_P02788,TRFL_HUMAN Lactotransferrin|c.1330CA|DPDTNCV|COSMIC|Lung(1)	P444T	Missense	SQQSSDPDTNC[Carbamidomethyl]VDRPVEGYLAVAVVR	P02788	LTF	CANCER_sp_P02788,TRFL_HUMAN Lactotransferrin|c.1330CA|p.P444T|DPDTNCV|Missense|COSMIC|Lung(1)			0.44	1	1.88	1070000	961300	928900	606700	1053000	3140000	472900	2704000	6702000	1358000	1361000	19.8746	19.8252	19.2106	20.0061	21.5823	18.8512	21.3667	22.6762	20.3731	20.3762	20.0998	20.7287	0.628893	0.423075
388	1	CANCER_sp_P20138,CD33_HUMAN Myeloid cell surface antigen CD33|c.205AG|IISGDSP|COSMIC|Stomach(1)	R69G	Missense	EGAIISGDSPVATNKLDQEVQEETQGR	P20138	CD33	CANCER_sp_P20138,CD33_HUMAN Myeloid cell surface antigen CD33|c.205AG|p.R69G|IISGDSP|Missense|COSMIC|Stomach(1)			0.1	1	1.8	4280000	113700	362400	393800	4372000	11480000	4994000	22690000	81040	1924000	437000	16.7949	18.4672	18.5871	22.0599	23.4526	22.2518	24.4356	16.3063	20.8757	18.7373	19.8723	20.5213	0.648987	0.737779
392	1	CANCER_ rs373847576| ENSG00000161649|ENST00000317310,ENST00000293396,ENST00000588884,ENST00000586233,ENST00000377203,ENST00000539718|ENSP00000321005,ENSP00000293396,ENSP00000465863,ENSP00000468800,ENSP00000366408,ENSP00000442368|within peptide location: 16 - 16	R60P	missense_variant	GGILFSPC[Carbamidomethyl]SGTIYAEEEGQETM[Oxid]KGR	Q6UXG3	CD300LG	CANCER_ rs373847576 | ENSG00000161649 |ENST00000317310,ENST00000293396,ENST00000588884,ENST00000586233,ENST00000377203,ENST00000539718|ENSP00000321005,ENSP00000293396,ENSP00000465863,ENSP00000468800,ENSP00000366408,ENSP00000442368| missense_variant | R60P | within peptide location: 16 - 16			0.12	1	1.61	3030000	12290000	4118000	4198000	3784000	2471000	767300	13220000	2569000	14720000	12020000	23.551	21.9735	22.0013	21.8515	21.2367	19.5494	23.6562	21.2928	23.8113	23.5189	22.1228	22.3657	0.242945	0.79941
393	1	CANCER_ rs139595011|ENSG00000171298|ENST00000390015,ENST00000577106,ENST00000570803,ENST00000302262|ENSP00000374665,ENSP00000458306,ENSP00000460543,ENSP00000305692| within peptide location: 73 - 73	V84I	missense_variant	AVPTQC[Carbamidomethyl]DIPPNSR	P10253	GAA	CANCER_ rs139595011 | ENSG00000171298 |ENST00000390015,ENST00000577106,ENST00000570803,ENST00000302262|ENSP00000374665,ENSP00000458306,ENSP00000460543,ENSP00000305692| missense_variant | V84I | within peptide location: 73 - 73			0.05	1	9.83	1550000	143500	360200	125100	697600	368300	298300	7583000	7566000	842200	367600	17.1307	18.4584	16.9327	19.412	18.4905	18.1864	22.8543	22.8511	19.6838	18.4878	18.0849	20.4127	2.3278	0.0727431
395	1	CANCER_ rs11136336| ENSG00000178209|ENST00000322810,ENST00000527096,ENST00000345136,ENST00000357649,ENST00000398774,ENST00000528025,ENST00000354589,ENST00000356346,ENST00000436759,ENST00000354958|ENSP00000323856,ENSP00000434583,ENSP00000344848,ENSP00000350277,ENSP00000381756,ENSP00000437303,ENSP00000346602,ENSP00000348702,ENSP00000388180,ENSP00000347044|within peptide location: 24 - 24	A641V	missense_variant	AGVAAPATQVVQVTLQSVQR	Q15149	PLEC	CANCER_ rs11136336 | ENSG00000178209 |ENST00000322810,ENST00000527096,ENST00000345136,ENST00000357649,ENST00000398774,ENST00000528025,ENST00000354589,ENST00000356346,ENST00000436759,ENST00000354958|ENSP00000323856,ENSP00000434583,ENSP00000344848,ENSP00000350277,ENSP00000381756,ENSP00000437303,ENSP00000346602,ENSP00000348702,ENSP00000388180,ENSP00000347044| missense_variant | A641V | within peptid…			0	1	0.49	2300000	12440000	2059000	895000	3351000	483400	450900	7074000	31150	193100	1678000	23.5685	20.9735	19.7715	21.6762	18.8829	18.7824	22.7541	14.9269	17.559	20.6783	20.9745	18.9402	-2.03435	0.228377
396	1	CANCER_ rs372076542|ENSG00000187244|ENST00000589651,ENST00000270233|ENSP00000476710,ENSP00000270233|within peptide location: 40 - 40	G85D	missense_variant	LASAEMQDSELQVTM[Oxid]HDTR	P50895	BCAM	CANCER_ rs372076542 | ENSG00000187244 |ENST00000589651,ENST00000270233|ENSP00000476710,ENSP00000270233| missense_variant | G85D | within peptide location: 40 - 40			0.1	1	2.2	1010000	1148000	1532000	2619000	373000	194500	3400000	6152000	106500	1749000	1488000	20.1307	20.547	21.3206	18.5088	17.5694	21.6971	22.5526	16.7005	20.7381	20.5049	19.6153	20.4387	0.823355	0.517432
397	1	CANCER_ rs138565183|ENSG00000142515|ENST00000597286|ENSP00000470523|within peptide location: 50 - 50	G87R	missense_variant	HSLFHPEDTRQVFQVSHSFPHPLYDM[Oxid]SLLK	P07288	KLK3	CANCER_ rs138565183 | ENSG00000142515 |ENST00000597286|ENSP00000470523| missense_variant | G50R | within peptide location: 50 - 50			0.58	1	4.17	10400000	11670000	8613000	4184000	869200	2882000	1187000	62560000	338600	23740000	29880000	23.4763	23.0381	21.9965	19.7293	21.4586	20.1789	25.8987	18.3692	24.5008	24.8327	21.9398	22.7561	0.816307	0.625701
398	1	CANCER_ rs201390347|ENSG00000142515|ENST00000597286,ENST00000601503,ENST00000360617,ENST00000326003,ENST00000593997|ENSP00000470523,ENSP00000472213,ENSP00000353829,ENSP00000314151,ENSP00000472907|within peptide location: 54 - 54	L124F	missense_variant	FLRPGDDSSHDLMLFR	P07288	KLK3	CANCER_ rs201390347 | ENSG00000142515 |ENST00000597286,ENST00000601503,ENST00000360617,ENST00000326003,ENST00000593997|ENSP00000470523,ENSP00000472213,ENSP00000353829,ENSP00000314151,ENSP00000472907| missense_variant | L87F | within peptide location: 54 - 54			0.49	1	3.51	5590000	11740000	2523000	5191000	1008000	278800	953800	19320000	444700	29550000	22460000	23.4849	21.2667	22.3076	19.9431	18.0889	19.8633	24.2036	18.7625	24.8167	24.4209	21.0182	22.4134	1.39515	0.405047
399	1	CANCER_ rs138273452|ENSG00000142515|ENST00000597483,ENST00000595952|ENSP00000472411,ENSP00000471155|within peptide location: 64 - 64	A154T	missense_variant	VMDLPTQEPALGTTC[Carbamidomethyl]YTSGWGSIEPEEFLTPK	P07288	KLK3	CANCER_ rs138273452 | ENSG00000142515 |ENST00000597483,ENST00000595952|ENSP00000472411,ENSP00000471155| missense_variant | A111T | within peptide location: 64 - 64			0.53	1	7.43	16800000	8970000	5152000	3478000	3725000	942700	150800	37870000	354900	25080000	101900000	23.0967	22.2967	21.7298	21.8288	19.8464	17.2023	25.1746	18.4371	24.58	26.6026	21.7597	22.3993	0.639608	0.755202
400	1	CANCER_ rs17632542|ENSG00000142515|ENST00000597483,ENST00000597286,ENST00000360617,ENST00000326003,ENST00000593997,ENST00000595952|ENSP00000472411,ENSP00000470523,ENSP00000353829,ENSP00000314151,ENSP00000472907,ENSP00000471155|within peptide location: 54 - 54	I179T	missense_variant	KLQC[Carbamidomethyl]VDLHVTSNDVC[Carbamidomethyl]AQVHPQK	P07288	KLK3	CANCER_ rs17632542 | ENSG00000142515 |ENST00000597483,ENST00000597286,ENST00000360617,ENST00000326003,ENST00000593997,ENST00000595952|ENSP00000472411,ENSP00000470523,ENSP00000353829,ENSP00000314151,ENSP00000472907,ENSP00000471155| missense_variant | I136T | within peptide location: 54 - 54			0.49	2	4.21	25500000	5882000	5263000	7818000	13860000	5955000	8414000	146600000	536800	5322000	2314000	22.4879	22.3275	22.8984	23.7244	22.5057	23.0044	27.1273	19.034	22.3435	21.142	22.7888	22.5302	-0.25852	0.853628
401	1	CANCER_ rs372460687|ENSG00000076555|ENST00000377854,ENST00000377848,ENST00000338432|ENSP00000367085,ENSP00000367079,ENSP00000341044|within peptide location: 59 - 59	R1298Q	missense_variant	VVC[Carbamidomethyl]M[Oxid]ASLEVYVQR	O00763	ACACB	CANCER_ rs372460687 | ENSG00000076555 |ENST00000377854,ENST00000377848,ENST00000338432|ENSP00000367085,ENSP00000367079,ENSP00000341044| missense_variant | R1228Q | within peptide location: 59 - 59			0	1	0.872	2000000	1429000	5629000	7723000	8495000	1967000	223800	3120000	1939000	9277000	7459000	20.4466	22.4244	22.8807	23.0182	20.9076	17.7719	21.5731	20.8869	23.1452	22.8306	21.9355	21.2415	-0.693975	0.544097
407	1	CANCER_ rs73170678|ENSG00000159763|ENST00000291009|ENSP00000291009|within peptide location: 41 - 41	Q79H	missense_variant	TYLISSIPLHGAFNYK	P12273	PIP	CANCER_ rs73170678 | ENSG00000159763 | ENST00000291009 | ENSP00000291009 | missense_variant | Q79H | within peptide location: 41 - 41			0.1	1	1.72	2540000	8353000	558100	1834000	3793000	441800	482900	9604000	281700	12190000	3238000	22.9939	19.0902	20.8066	21.8549	18.753	18.8814	23.1952	18.1038	23.5392	21.6267	20.6997	21.0692	0.369541	0.79409
409	1	CANCER_ rs1874792|ENSG00000142798|ENST00000374695|ENSP00000363827|within peptide location: 32 - 32	M638V	missense_variant	GM[Oxid]LEPVQRPDVVLVGAGYR	P98160	HSPG2	CANCER_ rs1874792 | ENSG00000142798 | ENST00000374695 | ENSP00000363827 | missense_variant | M638V | within peptide location: 32 - 32			0.02	1	1.38	2850000	7610000	4570000	6329000	4765000	3478000	6531000	17840000	167300	9988000	2449000	22.8595	22.1238	22.5935	22.184	21.7298	22.6389	24.0886	17.3521	23.2518	21.2238	22.2981	21.711	-0.587111	0.638331
410	1	CANCER_ rs199474718|ENSG00000143549|ENST00000328159,ENST00000368530|ENSP00000357520,ENSP00000357516|within peptide location: 18 - 18	R245G	missense_variant	EAETRAEFAEGSVAK	P06753	TPM3	CANCER_ rs199474718 | ENSG00000143549 |ENST00000328159,ENST00000368530|ENSP00000357520,ENSP00000357516| missense_variant | R208G | within peptide location: 18 - 18			0.05	1	1.37	28000000	94860000	117200000	85830000	30050000	41160000	27890000	109900000	56510000	176700000	133400000	26.4993	26.8044	26.355	24.8409	25.2947	24.7332	26.7116	25.752	27.3967	26.9912	25.9589	26.317	0.3581	0.573775
413	1	CANCER_ rs190143297|ENSG00000110169|ENST00000265983|ENSP00000265983|within peptide location: 17 - 17	P140R	missense_variant	LLQDEFPGIRSPLDAAVEC[Carbamidomethyl]HR	P02790	HPX	CANCER_ rs190143297 | ENSG00000110169 |ENST00000265983|ENSP00000265983| missense_variant | P140R | within peptide location: 17 - 17			0.04	1	0.354	2290000	12930000	6568000	13800000	2608000	3260000	291000	5042000	578100	3451000	4490000	23.6242	22.647	23.7182	21.3145	21.6364	18.1507	22.2656	19.141	21.7186	22.0983	22.5881	20.6748	-1.91326	0.0869821
415	1	CANCER_ rs111576201|ENSG00000137497|ENST00000393695,ENST00000358965,ENST00000541584,ENST00000545721|ENSP00000377298,ENSP00000351851,ENSP00000440954,ENSP00000446396|within peptide location: 22 - 22	E1479Q	missense_variant	YVQQLAAVRADAETR	Q14980	NUMA1	CANCER_ rs111576201 | ENSG00000137497 |ENST00000393695,ENST00000358965,ENST00000541584,ENST00000545721|ENSP00000377298,ENSP00000351851,ENSP00000440954,ENSP00000446396| missense_variant | E1479Q | within peptide location: 22 - 22			0	1	0.461	359000000	741400000	2136999936	1944000000	1462000000	1188000000	357500000	505400000	88660000	1884999936	605299968	29.4657	30.9929	30.8564	30.4453	30.1459	28.4134	28.9129	26.4018	30.8119	29.1731	30.3812	28.7426	-1.63864	0.0634464
417	1	CANCER_ COSM3848001|ENSG00000130635|ENST00000371817|ENSP00000360882 |within peptide location: 29 - 29	E947K	missense_variant	GITGKPGPKGNSGGDGPAGPPGK	P20908	COL5A1	CANCER_ COSM3848001 | ENSG00000130635 | ENST00000371817 | ENSP00000360882 | missense_variant | E947K | within peptide location: 29 - 29			0.01	1	0.401	853000000	4451999744	4238000128	2924999936	665299968	962800000	28250000	1136999936	238700000	3004999936	907200000	32.0518	31.9807	31.4458	29.3094	29.8427	24.7517	30.0826	27.8306	31.4847	29.7568	30.9261	28.7813	-2.14478	0.136228

## Sheet: Table S6
Table S6. Reactome pathway enrichment analysis of the network
#term ID	term description	observed gene count	background gene count	strength	false discovery rate	matching proteins in your network (IDs)	matching proteins in your network (labels)
HSA-140877	Formation of Fibrin Clot (Clotting Cascade)	4	39	1.37	0.0495	9606.ENSP00000265023,9606.ENSP00000306361,9606.ENSP00000308541,9606.ENSP00000333203	KNG1,FGA,F2,SERPINA5
HSA-216083	Integrin cell surface interactions	8	85	1.33	3.15e-05	9606.ENSP00000261769,9606.ENSP00000306361,9606.ENSP00000346839,9606.ENSP00000355180,9606.ENSP00000360882,9606.ENSP00000363827,9606.ENSP00000378517,9606.ENSP00000379823	CDH1,FGA,FN1,COL6A1,COL5A1,HSPG2,SPP1,COL4A3
HSA-381426	Regulation of Insulin-like Growth Factor (IGF) transport and uptake by Insulin-like Growth Factor Binding Proteins (IGFBPs)	10	124	1.26	2.04e-06	9606.ENSP00000245907,9606.ENSP00000265023,9606.ENSP00000295666,9606.ENSP00000306361,9606.ENSP00000308541,9606.ENSP00000314151,9606.ENSP00000346839,9606.ENSP00000378517,9606.ENSP00000393887,9606.ENSP00000416066	C3,KNG1,IGFBP7,FGA,F2,KLK3,FN1,SPP1,AHSG,SERPINA1
HSA-8957275	Post-translational protein phosphorylation	8	107	1.23	9.69e-05	9606.ENSP00000245907,9606.ENSP00000265023,9606.ENSP00000295666,9606.ENSP00000306361,9606.ENSP00000346839,9606.ENSP00000378517,9606.ENSP00000393887,9606.ENSP00000416066	C3,KNG1,IGFBP7,FGA,FN1,SPP1,AHSG,SERPINA1
HSA-114608	Platelet degranulation	9	127	1.21	3.15e-05	9606.ENSP00000265023,9606.ENSP00000266041,9606.ENSP00000296130,9606.ENSP00000306361,9606.ENSP00000346839,9606.ENSP00000376793,9606.ENSP00000393887,9606.ENSP00000394936,9606.ENSP00000416066	KNG1,ITIH4,CLEC3B,FGA,FN1,GIG25,AHSG,ORM2,SERPINA1
HSA-3000178	ECM proteoglycans	5	76	1.18	0.0408	9606.ENSP00000346839,9606.ENSP00000355180,9606.ENSP00000360882,9606.ENSP00000363827,9606.ENSP00000379823	FN1,COL6A1,COL5A1,HSPG2,COL4A3
HSA-1474228	Degradation of the extracellular matrix	8	140	1.11	0.00048	9606.ENSP00000261769,9606.ENSP00000264187,9606.ENSP00000346839,9606.ENSP00000355180,9606.ENSP00000360882,9606.ENSP00000363827,9606.ENSP00000378517,9606.ENSP00000379823	CDH1,NID1,FN1,COL6A1,COL5A1,HSPG2,SPP1,COL4A3
HSA-6798695	Neutrophil degranulation	20	473	0.98	4.57e-10	9606.ENSP00000227266,9606.ENSP00000231751,9606.ENSP00000245907,9606.ENSP00000260118,9606.ENSP00000262262,9606.ENSP00000266659,9606.ENSP00000300060,9606.ENSP00000302621,9606.ENSP00000305692,9606.ENSP00000323036,9606.ENSP00000344829,9606.ENSP00000348888,9606.ENSP00000349687,9606.ENSP00000356030,9606.ENSP00000371152,9606.ENSP00000376793,9606.ENSP00000381607,9606.ENSP00000393887,9606.ENSP00000394936,…	CTSC,LTF,C3,GGH,CD33,GLIPR1,ANPEP,LRG1,GAA,ACPP,QPCT,PIGR,GM2A,CD55,ASAH1,GIG25,GSTP1,AHSG,ORM2,SERPINA1
HSA-76002	Platelet activation, signaling and aggregation	10	260	0.94	0.00048	9606.ENSP00000265023,9606.ENSP00000266041,9606.ENSP00000296130,9606.ENSP00000306361,9606.ENSP00000308541,9606.ENSP00000346839,9606.ENSP00000376793,9606.ENSP00000393887,9606.ENSP00000394936,9606.ENSP00000416066	KNG1,ITIH4,CLEC3B,FGA,F2,FN1,GIG25,AHSG,ORM2,SERPINA1
HSA-1474244	Extracellular matrix organization	11	301	0.92	0.00025	9606.ENSP00000261769,9606.ENSP00000264187,9606.ENSP00000306361,9606.ENSP00000323856,9606.ENSP00000346839,9606.ENSP00000355180,9606.ENSP00000360882,9606.ENSP00000363827,9606.ENSP00000378058,9606.ENSP00000378517,9606.ENSP00000379823	CDH1,NID1,FGA,PLEC,FN1,COL6A1,COL5A1,HSPG2,EFEMP1,SPP1,COL4A3
HSA-168249	Innate Immune System	23	1025	0.71	6.78e-07	9606.ENSP00000227266,9606.ENSP00000231751,9606.ENSP00000245907,9606.ENSP00000260118,9606.ENSP00000262262,9606.ENSP00000266659,9606.ENSP00000300060,9606.ENSP00000302621,9606.ENSP00000305692,9606.ENSP00000306361,9606.ENSP00000308541,9606.ENSP00000323036,9606.ENSP00000344829,9606.ENSP00000348888,9606.ENSP00000349687,9606.ENSP00000356030,9606.ENSP00000371152,9606.ENSP00000376793,9606.ENSP00000381607,…	CTSC,LTF,C3,GGH,CD33,GLIPR1,ANPEP,LRG1,GAA,FGA,F2,ACPP,QPCT,PIGR,GM2A,CD55,ASAH1,GIG25,GSTP1,AHSG,ORM2,SERPINA1,ACTG1
HSA-168256	Immune System	26	1956	0.48	0.00036	9606.ENSP00000227266,9606.ENSP00000231751,9606.ENSP00000245907,9606.ENSP00000260118,9606.ENSP00000261769,9606.ENSP00000262262,9606.ENSP00000266659,9606.ENSP00000300060,9606.ENSP00000302621,9606.ENSP00000305692,9606.ENSP00000306361,9606.ENSP00000308541,9606.ENSP00000321005,9606.ENSP00000323036,9606.ENSP00000344829,9606.ENSP00000346839,9606.ENSP00000348888,9606.ENSP00000349687,9606.ENSP00000356030,…	CTSC,LTF,C3,GGH,CDH1,CD33,GLIPR1,ANPEP,LRG1,GAA,FGA,F2,CD300LG,ACPP,QPCT,FN1,PIGR,GM2A,CD55,ASAH1,GIG25,GSTP1,AHSG,ORM2,SERPINA1,ACTG1
